# Supplementary material for: Systematics of treefrogs of the Hypsiboas calcaratus and Hypsiboas fasciatus species complex (Anura, Hylidae) with the description of four new species
Source: Zookeys. 2014 Jan 15;(370):1–68. doi: 10.3897/zookeys.370.6291 (PMC3904076; doi:10.3897/zookeys.370.6291)
Supplement: XML Treatment for Hypsiboas calcaratus [file zookeys.370.6291-treatment1.xml]

<!DOCTYPE tp:taxon-treatment
  PUBLIC "-//TaxonX//DTD Taxonomic Treatment Publishing DTD v0 20100105//EN" "tax-treatment-NSO.dtd">
<tp:taxon-treatment xmlns:tp="http://www.plazi.org/taxpub"><tp:treatment-meta><mixed-citation publication-type="journal"><person-group><name><surname>Caminer</surname><given-names>Marcel A.</given-names></name><name><surname>Ron</surname><given-names>Santiago R.</given-names></name></person-group><article-title>Systematics of treefrogs of the <italic>Hypsiboas calcaratus</italic> and <italic>Hypsiboas fasciatus</italic> species complex (Anura, Hylidae) with the description of four new species</article-title><source>Zookeys</source><day>15</day><month>1</month><year>2014</year><volume>2014</volume><issue>370</issue><fpage>1</fpage><lpage>68</lpage><pub-id pub-id-type="doi">10.3897/zookeys.370.6291</pub-id></mixed-citation></tp:treatment-meta><tp:nomenclature><tp:taxon-name>
                        <tp:taxon-name-part taxon-name-part-type="genus">Hypsiboas</tp:taxon-name-part>
                        <tp:taxon-name-part taxon-name-part-type="species">calcaratus</tp:taxon-name-part>
                        <object-id xmlns:xlink="http://www.w3.org/1999/xlink" xlink:type="simple">http://species-id.net/wiki/Hypsiboas_calcaratus</object-id>
                    </tp:taxon-name><tp:taxon-authority>(Troschel, 1848)</tp:taxon-authority><tp:nomenclature-citation-list><tp:nomenclature-citation><tp:taxon-name>Hyla calcarata</tp:taxon-name><comment> Troschel, 1848: 660. Type material not designated and likely lost. Type locality “Britisch-Guiana” (= Guyana; <xref ref-type="bibr" rid="B21">Frost 2013</xref>).</comment></tp:nomenclature-citation></tp:nomenclature-citation-list></tp:nomenclature><tp:treatment-sec sec-type="Diagnosis"><title>Diagnosis.</title><!--PageBreak--><p><italic><tp:taxon-name>Hypsiboas calcaratus</tp:taxon-name></italic> (<xref ref-type="fig" rid="F4">Figs 4C</xref>, <xref ref-type="fig" rid="F8">8C</xref>, and <xref ref-type="fig" rid="F9">9</xref>) is characterized by: (1) mean SVL 36.82 mm in males (range 27.61–42.50; <italic>n</italic> = 36), 50.92 mm in females (range 45.94–56.29; <italic>n</italic> = 4); (2) basal webbing on the fingers; (3) calcar large and triangular; (4) dorsal background color ranging from reddish brown to cream, pinkish white or grayish brown, in most cases dark marks are present (e.g., broad transversal marks, large black stains); (5) often middorsal dark brown line present; (6) flanks pale cream or gray (in life, blue in large females and light blue or white in males) with dark brown vertical bars; (7) hidden surfaces of thighs pale cream or gray (in life, blue in large females and light blue or white in males) with dark brown transversal bars; (8) ventral surfaces of thighs creamy white, yellowish white or brown; (9) venter creamy white or yellowish white; (10) webbing on feet; (11) in life, iris creamy silver or bronze with upper yellow to orange band; (12) prepollical spine present in males.</p><!--PageBreak--><p><italic><tp:taxon-name>Hypsiboas calcaratus</tp:taxon-name></italic> is most similar to <italic><tp:taxon-name>Hypsiboas fasciatus</tp:taxon-name></italic> and <italic><tp:taxon-name>Hypsiboas almendarizae</tp:taxon-name></italic> sp. n. It differs from both species by the shape of the calcar (large and triangular in <italic><tp:taxon-name>Hypsiboas calcaratus</tp:taxon-name></italic>, small and conical in <italic><tp:taxon-name>Hypsiboas fasciatus</tp:taxon-name></italic>, and large and conical in <italic><tp:taxon-name>Hypsiboas almendarizae</tp:taxon-name></italic> sp. n.; <xref ref-type="fig" rid="F14">Fig. 14C–D</xref>) and by the number of notes in the advisement call (<xref ref-type="fig" rid="F12">Fig. 12</xref>). <italic><tp:taxon-name>Hypsiboas calcaratus</tp:taxon-name></italic> can be further distinguished from <italic><tp:taxon-name>Hypsiboas fasciatus</tp:taxon-name></italic> by the color of the upper band in the iris: red to reddish brown in <italic><tp:taxon-name>Hypsiboas fasciatus</tp:taxon-name></italic>, yellow to orange in <italic><tp:taxon-name>Hypsiboas calcaratus</tp:taxon-name></italic>. <italic><tp:taxon-name>Hypsiboas almendarizae</tp:taxon-name></italic> sp. n. differs from <italic><tp:taxon-name>Hypsiboas calcaratus</tp:taxon-name></italic> in having narrower transversal dark bars on the flanks and thighs (mean width of bars on thighs = 5.05% of femur length, SD = 0.61, in <italic><tp:taxon-name>Hypsiboas almendarizae</tp:taxon-name></italic> sp. n. vs. 7.89%, SD = 1.2, in <italic><tp:taxon-name>Hypsiboas calcaratus</tp:taxon-name></italic>; differences are significant: <italic>t</italic> = -6.72, df = 18, <italic>P</italic> &lt; 0.001) and smaller calcars.</p><!--PageBreak--><!--PageBreak--><p><italic><tp:taxon-name>Hypsiboas calcaratus</tp:taxon-name></italic> differs from <italic><tp:taxon-name>Hypsiboas maculateralis</tp:taxon-name></italic> sp. n. in advertisement call (lower dominant frequency, higher fundamental frequency; <xref ref-type="fig" rid="F12">Figs 12E–F</xref> and <xref ref-type="fig" rid="F13">13A–B</xref>) and by the presence of transversal bars on the flanks and hidden surfaces of the thighs (dark blotches instead of bars in <italic><tp:taxon-name>Hypsiboas maculateralis</tp:taxon-name></italic> sp. n.) <italic><tp:taxon-name>Hypsiboas calcaratus</tp:taxon-name></italic> can be distinguished from <italic><tp:taxon-name>Hypsiboas alfaroi</tp:taxon-name></italic> sp. n. and <italic><tp:taxon-name>Hypsiboas tetete</tp:taxon-name></italic> sp. n. by the presence of a calcar (instead of a small tubercle on the heel) and by the absence of dark flecks on the gular region and chest (present in <italic><tp:taxon-name>Hypsiboas alfaroi</tp:taxon-name></italic> sp. n. and <italic><tp:taxon-name>Hypsiboas tetete</tp:taxon-name></italic>. sp. n.) Morphological characters useful to differentiate <italic><tp:taxon-name>Hypsiboas calcaratus</tp:taxon-name></italic> from other species are shown in <xref ref-type="table" rid="T6">Table 6</xref>.</p><table-wrap id="T6" position="float" orientation="portrait"><label>Table 6.</label><caption><p>Diagnostic characters of male specimens of the <italic><tp:taxon-name>Hypsiboas calcaratus</tp:taxon-name></italic> species complex. Coloration corresponds to preserved specimens unless otherwise noted.</p></caption><table><tbody><tr><th rowspan="1" colspan="1">Characters</th><th rowspan="1" colspan="1"><italic><tp:taxon-name>Hypsiboas alfaroi</tp:taxon-name></italic></th><th rowspan="1" colspan="1"><italic><tp:taxon-name>Hypsiboas almendarizae</tp:taxon-name></italic></th><th rowspan="1" colspan="1"><italic><tp:taxon-name>Hypsiboas calcaratus</tp:taxon-name></italic></th><th rowspan="1" colspan="1"><italic><tp:taxon-name>Hypsiboas fasciatus</tp:taxon-name></italic></th><th rowspan="1" colspan="1"><italic><tp:taxon-name>Hypsiboas maculateralis</tp:taxon-name></italic></th><th rowspan="1" colspan="1"><italic><tp:taxon-name>Hypsiboas tetete</tp:taxon-name></italic></th></tr><tr><td rowspan="1" colspan="1">Flank Coloration</td><td rowspan="1" colspan="1">Creamy white or gray with dark brown irregular spots</td><td rowspan="1" colspan="1">Pale cream or creamy white with thin dark brown vertical bars</td><td rowspan="1" colspan="1">Pale cream, creamy white or light gray with dark brown vertical bars</td><td rowspan="1" colspan="1">Pale cream, creamy white, brown or gray with dark brown vertical bars</td><td rowspan="1" colspan="1">Pale cream, creamy white or gray with dark brown blotches</td><td rowspan="1" colspan="1">Creamy white or gray with dark brown irregular spots</td></tr><tr><td rowspan="1" colspan="1">Coloration of the hidden surfaces of thighs</td><td rowspan="1" colspan="1">Creamy white, gray or brown with dark brown irregular spots</td><td rowspan="1" colspan="1">Pale cream or creamy white with thin dark brown transversal bars</td><td rowspan="1" colspan="1">Pale cream, creamy white or light gray with dark brown transversal bars</td><td rowspan="1" colspan="1">Pale cream, creamy white, brown or gray with dark brown transversal bars</td><td rowspan="1" colspan="1">Pale cream, creamy white or gray with dark brown blotches</td><td rowspan="1" colspan="1">Creamy white or brown with dark brown irregular spots</td></tr><tr><td rowspan="1" colspan="1">Size and shape of the calcar</td><td rowspan="1" colspan="1">Calcar absent. Only small tubercle present</td><td rowspan="1" colspan="1">Large and conical</td><td rowspan="1" colspan="1">Large and triangular</td><td rowspan="1" colspan="1">Small and conical</td><td rowspan="1" colspan="1">Large and triangular</td><td rowspan="1" colspan="1">Calcar absent. Only small tubercle present</td></tr><tr><td rowspan="1" colspan="1">Brown flecks on the neck and chest</td><td rowspan="1" colspan="1">Present</td><td rowspan="1" colspan="1">Absent</td><td rowspan="1" colspan="1">Absent</td><td rowspan="1" colspan="1">Absent</td><td rowspan="1" colspan="1">Sometimes present</td><td rowspan="1" colspan="1">Present</td></tr><tr><td rowspan="1" colspan="1">Iris upper band, in life</td><td rowspan="1" colspan="1">Ill-defined, yellow</td><td rowspan="1" colspan="1">Well-defined, yellow to orange</td><td rowspan="1" colspan="1">Well-defined, yellow to orange</td><td rowspan="1" colspan="1">Well-defined, red to reddish brown</td><td rowspan="1" colspan="1">Ill-defined, yellow</td><td rowspan="1" colspan="1">Ill-defined, yellow</td></tr></tbody></table></table-wrap></tp:treatment-sec><tp:treatment-sec sec-type="Variation"><title>Variation.</title><p>Variation in dorsal and ventral coloration of preserved specimens is shown in <xref ref-type="fig" rid="F9">Figure 9</xref>. Background dorsal coloration varies from cream (e.g., QCAZ 40085) to pinkish white (e.g., QCAZ 44530), reddish brown (e.g., QCAZ 14957, 43256, 44422), pale reddish brown (e.g., QCAZ 43259) or pale grayish brown (e.g., QCAZ 48718). Irregular dorsal marks may be present in diverse patterns. A dark middorsal line extends from the tip of the snout to the mid-sacrum (e.g., QCAZ 43256), but in some specimens it only extends along the head (e.g., QCAZ 25514) or on the anterior half of the body (e.g., QCAZ 43131). There is variation in the number, size, and shape of dorsal marks. Some individuals (e.g., QCAZ 43256) have five to seven brown diffuse transversal bands (sometimes interconnected). Brown transversal bars are present on the dorsal surfaces of the limbs (one or two on the upper arm and forearm and three to five on the thigh, shank, and foot). In some individuals, the dorsum and dorsal surfaces of the forearms and shanks have large black stains (e.g., QCAZ 14957) or scattered brown or white dots (e.g., QCAZ 40085, 44178, 14971). The coloration of flanks and hidden surfaces of thighs vary from pale cream to creamy white or light gray, with dark brown transversal bars. The number of bars on the flank varies from 4 to 13; the number of bars on the thigh varies from 4 to 9. The extent of the area with bars varies from the groin to the mid flank (e.g., QCAZ 43259) to from the groin to the axilla (e.g., QCAZ 43256). In some individuals, the bars can also be present on the hidden surfaces of the shanks, ventral surfaces of the forelimbs, and dorsal surfaces of the feet (e.g., QCAZ 43256).</p><!--PageBreak--><p>Ventral surfaces of preserved specimens vary from creamy white (e.g., QCAZ 44530) to yellowish white (e.g., QCAZ 43256). In some individuals, scattered minute pale brown blotches are present on the lips (e.g., QCAZ 31446, 44178). Coloration of webbing and discs vary from yellowish white to brown or gray. Coloration of bones is white or green.</p></tp:treatment-sec><tp:treatment-sec sec-type="Coloration in life"><title>Coloration in life.</title><p>(based on photographs; <xref ref-type="fig" rid="F4">Figs 4C</xref> and <xref ref-type="fig" rid="F8">8C</xref>). Dorsal surfaces vary from light brown (e.g., QCAZ 40056) to reddish brown (e.g., QCAZ 36869) or brown (e.g., QCAZ 24282) with a middorsal dark brown line (e.g., QCAZ 40985); some individuals have brown diffuse transversal bands (e.g., QCAZ 43256); the dorsal surfaces of the limbs have pale brown transversal bars (e.g., QCAZ 43256); scattered <!--PageBreak--><!--PageBreak-->minute white and black dots can be present on the dorsum (e.g., QCAZ 40056); in some individuals there are large dark brown blotches on the dorsum, dorsal surfaces of the forearms and shanks (e.g., QCAZ 43245); flanks are white, light blue or blue with <!--PageBreak-->dark brown vertical bars (e.g., QCAZ 40083); hidden surfaces of thighs and shanks are white, light blue or blue with dark brown transversal bars (e.g., QCAZ 43034); in some specimens there are dark brown transversal bars on the hidden surfaces of the shanks, ventral surfaces of the upper arms, and dorsal surfaces of the feet (e.g., QCAZ 43034); a faint creamy white stripe usually is evident on the outer edge of the feet, tarsus, forearms, and hands (e.g., QCAZ 26062); venter creamy white with belly yellowish white; ventral surfaces of hindlimbs and forelimbs translucent white (e.g., QCAZ 43824) or yellowish (e.g., QCAZ 40085); in some individuals, ventral surfaces of the thighs are creamy white (e.g., QCAZ 43047); discs and webbing yellowish (e.g., QCAZ 40085) or brown (e.g., QCAZ 40985); iris creamy silver (e.g., QCAZ 40056) or bronze (e.g., QCAZ 40085) with an upper yellow to orange band (e.g., QCAZ 43047); bones are white (e.g., QCAZ 40083) or green (e.g., QCAZ 43824).</p><p>In the examined adult series, the largest male has a SVL of 42.50 mm, and the largest female 56.29 mm; mean male SVL = 37.08 mm (<italic>n</italic> = 35; SD = 2.09), mean female SVL = 50.92 mm (<italic>n</italic> = 4; SD = 4.80). Females are significantly larger than males (<italic>t</italic> = -5.71, df = 3, <italic>P</italic> = 0.009). Inter-population variation in size and other morphometric variables is shown in <xref ref-type="table" rid="T1">Tables 1</xref> and <xref ref-type="table" rid="T2">2</xref>.</p></tp:treatment-sec><tp:treatment-sec sec-type="Advertisement call"><title>Advertisement call.</title><p>Two males were recorded at Tena (Provincia Napo) on 1 March 2009 and five males at Estación Científica Yasuní PUCE (Provincia Orellana) on 20 June 2009, in vegetation next to streams or ponds. Acoustic parameters of the advertisement call are shown in <xref ref-type="table" rid="T7">Table 7</xref>. The call (<xref ref-type="fig" rid="F12">Fig. 12E–F</xref>) consists of a single quack note with a mean duration of 0.05 s (SD = 0.00) and mean rise time of 0.04 s (SD = 0.01). The mean dominant frequency is 1780.50 Hz (SD = 112.73) and the mean fundamental frequency is 557.13 Hz (SD = 46.21).</p><table-wrap id="T7" position="float" orientation="portrait"><label>Table 7.</label><caption><p>Descriptive statistics for call parameters of <italic><tp:taxon-name>Hypsiboas alfaroi</tp:taxon-name></italic> (QCAZ 43260–63), <italic><tp:taxon-name>Hypsiboas almendarizae</tp:taxon-name></italic> (QCAZ 39645, 39647–50), <italic><tp:taxon-name>Hypsiboas calcaratus</tp:taxon-name></italic> (QCAZ 40084–85, 43247, 43256–59), <italic><tp:taxon-name>Hypsiboas fasciatus</tp:taxon-name></italic> (QCAZ 48583–86, 48633), <italic><tp:taxon-name>Hypsiboas maculateralis</tp:taxon-name></italic> (QCAZ 40082), and <italic><tp:taxon-name>Hypsiboas tetete</tp:taxon-name></italic> (QCAZ 40060, 40080–81, 48095). The <italic>n</italic> values indicate the number of males analyzed. Mean ± SD is given with range in parentheses. Values for <italic><tp:taxon-name>Hypsiboas maculateralis</tp:taxon-name></italic> were obtained from three calls from a single male. See <xref ref-type="table" rid="T3">Table 3</xref> for a description of each parameter.</p></caption><table><tbody><tr><th rowspan="2" colspan="1"/><th rowspan="2" colspan="1"><italic><tp:taxon-name>Hypsiboas alfaroi</tp:taxon-name></italic><break/>(<italic>n</italic> = 4)</th><th rowspan="2" colspan="1"><italic><tp:taxon-name>Hypsiboas almendarizi</tp:taxon-name></italic><break/>(<italic>n</italic> = 5)</th><th rowspan="2" colspan="1"><italic><tp:taxon-name>Hypsiboas calcaratus</tp:taxon-name></italic><break/>(<italic>n</italic> = 7)</th><th rowspan="2" colspan="1"><italic><tp:taxon-name>Hypsiboas fasciatus</tp:taxon-name></italic><break/>(<italic>n</italic> = 5)</th><th rowspan="2" colspan="1"><italic><tp:taxon-name>Hypsiboas maculateralis</tp:taxon-name></italic><break/>(<italic>n</italic> = 1)</th><th rowspan="1" colspan="2"><italic><tp:taxon-name>Hypsiboas tetete</tp:taxon-name></italic><break/>(<italic>n</italic> = 4)</th></tr><tr><th rowspan="1" colspan="1">Type 1</th><th rowspan="1" colspan="1">Type 2</th></tr><tr><td rowspan="1" colspan="1">Call Duration (s)</td><td rowspan="1" colspan="1">0.20 ± 0.05<break/>(0.16–0.19)</td><td rowspan="1" colspan="1">0.48 ± 0.07<break/>(0.39–0.55)</td><td rowspan="1" colspan="1">0.05 ± 0.00<break/>(0.05–0.06)</td><td rowspan="1" colspan="1">0.52 ± 0.24<break/>(0.27–0.90)</td><td rowspan="1" colspan="1">0.35 ± 0.04<break/>(0.317–0.398)</td><td rowspan="1" colspan="1">0.10 ± 0.02<break/>(0.08–0.12)</td><td rowspan="1" colspan="1">0.11 ± 0.02<break/>(0.09–0.13)</td></tr><tr><td rowspan="1" colspan="1">Number of notes</td><td rowspan="1" colspan="1">4–5</td><td rowspan="1" colspan="1">3–4</td><td rowspan="1" colspan="1">1</td><td rowspan="1" colspan="1">3–5</td><td rowspan="1" colspan="1">3–4</td><td rowspan="1" colspan="1">1</td><td rowspan="1" colspan="1">1</td></tr><tr><td rowspan="1" colspan="1">Rise time (s)</td><td rowspan="1" colspan="1">0.07 ± 0.03<break/>(0.05–0.08)</td><td rowspan="1" colspan="1">0.30 ± 0.10<break/>(0.20–0.45)</td><td rowspan="1" colspan="1">0.04 ± 0.01<break/>(0.03–0.05)</td><td rowspan="1" colspan="1">0.24 ± 0.06<break/>(0.17–0.30)</td><td rowspan="1" colspan="1">0.19 ± 0.10<break/>(0.084–0.289)</td><td rowspan="1" colspan="1">0.03 ± 0.02<break/>(0.02–0.06)</td><td rowspan="1" colspan="1">0.05 ± 0.02<break/>(0.03–0.07)</td></tr><tr><td rowspan="1" colspan="1">Call dominant frequency (Hz)</td><td rowspan="1" colspan="1">2079.53 ± 83.43<break/>(1924.50–2032.74)</td><td rowspan="1" colspan="1">1954.43 ± 128.43<break/>(1828.18–2115.65)</td><td rowspan="1" colspan="1">1780.50 ± 112.73<break/>(1619.32–1927.25)</td><td rowspan="1" colspan="1">1855.81 ± 148.08<break/>(1712.00–2088.70)</td><td rowspan="1" colspan="1">2217.93 ± 56.94<break/>(2174.92–2282.51)</td><td rowspan="1" colspan="1">1938.47 ± 26.24<break/>(1830.31–1959.23)</td><td rowspan="1" colspan="1">1829.12 ± 12.61<break/>(1815.97–1841.10)</td></tr><tr><td rowspan="1" colspan="1">Call fundamental frequency (Hz)</td><td rowspan="1" colspan="1">2036.31 ± 130.30<break/>(1951.05–2146.50)</td><td rowspan="1" colspan="1">951.76 ± 61.38<break/>(882.86–1029.95)</td><td rowspan="1" colspan="1">557.13 ± 46.21<break/>(512.60–651.38)</td><td rowspan="1" colspan="1">884.89 ± 105.52<break/>(722.60–1001.30)</td><td rowspan="1" colspan="1">488.10 ± 12.47<break/>(473.71–495.33)</td><td rowspan="1" colspan="1">1940.14 ± 28.29<break/>(1830.31–1964.23)</td><td rowspan="1" colspan="1">1821.96 ± 16.96<break/>(1808.80–1841.10)</td></tr><tr><td rowspan="1" colspan="1">Number of pulses</td><td rowspan="1" colspan="1">–</td><td rowspan="1" colspan="1">14.85 ± 3.03<break/>(11.90–19.17)</td><td rowspan="1" colspan="1">14.12 ± 0.74<break/>(12.60–14.75)</td><td rowspan="1" colspan="1">11.80 ± 1.69<break/>(9.60–13.56)</td><td rowspan="1" colspan="1">–</td><td rowspan="1" colspan="1">–</td><td rowspan="1" colspan="1">10.22 ± 1.68<break/>(8.67–12.00)</td></tr><tr><td rowspan="1" colspan="1">Pulse repetition rate (pulses/s)</td><td rowspan="1" colspan="1">–</td><td rowspan="1" colspan="1">200.41 ± 31.89<break/>(168.95–249.22)</td><td rowspan="1" colspan="1">268.46 ± 11.08<break/>(250.71–280.11)</td><td rowspan="1" colspan="1">179.53 ± 18.08<break/>(150.31–195.95)</td><td rowspan="1" colspan="1">–</td><td rowspan="1" colspan="1">–</td><td rowspan="1" colspan="1">92.97 ± 2.26<break/>(90.72–95.24)</td></tr><tr><td rowspan="1" colspan="1">Dominant frequency at the beginning to the third note (Hz)</td><td rowspan="1" colspan="1">–</td><td rowspan="1" colspan="1">1869.09 ± 52.61<break/>(1808.80–1905.70)</td><td rowspan="1" colspan="1">–</td><td rowspan="1" colspan="1">1827.51 ± 175.70<break/>(1722.70–2140.10)</td><td rowspan="1" colspan="1">–</td><td rowspan="1" colspan="1">–</td><td rowspan="1" colspan="1">–</td></tr><tr><td rowspan="1" colspan="1">Fundamental frequency at the beginning to the third note (Hz)</td><td rowspan="1" colspan="1">–</td><td rowspan="1" colspan="1">826.16 ± 58.21<break/>(766.58–882.90)</td><td rowspan="1" colspan="1">–</td><td rowspan="1" colspan="1">841.64 ± 91.67<break/>(728.30–969.00)</td><td rowspan="1" colspan="1">–</td><td rowspan="1" colspan="1">–</td><td rowspan="1" colspan="1">–</td></tr><tr><td rowspan="1" colspan="1">Dominant frequency at the end to the third note (Hz)</td><td rowspan="1" colspan="1">–</td><td rowspan="1" colspan="1">2058.93 ± 33.98<break/>(2026.28–2094.10)</td><td rowspan="1" colspan="1">–</td><td rowspan="1" colspan="1">1962.32 ± 190.41<break/>(1798.80–2282.50)</td><td rowspan="1" colspan="1">–</td><td rowspan="1" colspan="1">–</td><td rowspan="1" colspan="1">–</td></tr><tr><td rowspan="1" colspan="1">Fundamental frequency at the end to the third note (Hz)</td><td rowspan="1" colspan="1">–</td><td rowspan="1" colspan="1">937.43 ± 83.53<break/>(882.90–1033.60)</td><td rowspan="1" colspan="1">–</td><td rowspan="1" colspan="1">950.18 ± 144.22<break/>(709.50–1055.10</td><td rowspan="1" colspan="1">–</td><td rowspan="1" colspan="1">–</td><td rowspan="1" colspan="1">–</td></tr><tr><td rowspan="1" colspan="1">Interval between calls (s)</td><td rowspan="1" colspan="1">7.75 ± 0.95<break/>(7–9)</td><td rowspan="1" colspan="1">16.2 ± 6.37<break/>(10–15)</td><td rowspan="1" colspan="1">12 ± 2.64<break/>(6–23)</td><td rowspan="1" colspan="1">51 ± 24.72<break/>(13–78)</td><td rowspan="1" colspan="1">152.5 ± 3.53<break/>(150–155)</td><td rowspan="1" colspan="1">9 ± 4.24<break/>(6–15)</td><td rowspan="1" colspan="1">–</td></tr><tr><td rowspan="1" colspan="1">Recording temperatures (°C)</td><td rowspan="1" colspan="1">25.9</td><td rowspan="1" colspan="1">21.5</td><td rowspan="1" colspan="1">23.9–25.6</td><td rowspan="1" colspan="1">20.1–23.6</td><td rowspan="1" colspan="1">21.5</td><td rowspan="1" colspan="1">22.2–25</td><td rowspan="1" colspan="1">22.2–25</td></tr></tbody></table></table-wrap></tp:treatment-sec><tp:treatment-sec sec-type="Distribution and ecology"><title>Distribution and ecology.</title><p><italic><tp:taxon-name>Hypsiboas calcaratus</tp:taxon-name></italic> has confirmed records (based on DNA sequences and specimens listed in <xref ref-type="app" rid="APP1">Appendix</xref>) from French Guiana, Guyana and the Amazon basin of Brazil, Ecuador, and Peru (<xref ref-type="fig" rid="F17">Fig. 17</xref>). A photograph published by <xref ref-type="bibr" rid="B9">De la Riva et al. (2000)</xref> confirms its presence in Bolivia. Records from Colombia and Venezuela need confirmation. Known localities range in elevation from sea level (Kaw) to 650 m (Canelos).</p><p><italic><tp:taxon-name>Hypsiboas calcaratus</tp:taxon-name></italic> occurs in <italic>Terra Firme</italic> forest, flooded forests (<italic>Várzea</italic> and <italic>Igapó</italic>), and swamps. It is generally found next to streams, ponds, and lakes. Individuals have been recorded at night perching on vegetation 15 to 200 cm above the ground. Their occurrence in secondary forests and artificial open areas suggest at least some tolerance of anthropogenic habitat disturbance.</p><p>Vegetation types at known localities include Southwest Amazon Moist Forest and Napo Moist Forest for the Peruvian and Ecuadorian localities, Guianan Moist Forest for the Guyana and French Guiana localities, and Madeira-Tapajós Moist Forest for the Brazilian locality (according to the World Wildlife Fund, 2012).</p></tp:treatment-sec><tp:treatment-sec sec-type="Conservation status"><title>Conservation status.</title><p>Its distribution polygon has 3’586,597 km<sup>2</sup> and overlaps with protected areas and large regions of pristine forest. <italic><tp:taxon-name>Hypsiboas calcaratus</tp:taxon-name></italic> is relatively frequent in scientific collections suggesting that, at least in part of its range, it is not a rare species. For these reasons we propose assigning <italic><tp:taxon-name>Hypsiboas calcaratus</tp:taxon-name></italic> to the Red List category of Least Concern.</p><!--PageBreak--><!--PageBreak--><!--PageBreak--></tp:treatment-sec><tp:treatment-sec><!--Section generated to contain objects referenced in tp:taxon-treatment.--><fig id="F4" position="float" orientation="portrait"><label>Figure 4.</label><caption><p>Dorsolateral views of adult females of <bold>A</bold> <italic><tp:taxon-name>Hypsiboas fasciatus</tp:taxon-name></italic>, QCAZ 48611, SVL = 51.79 mm <bold>B</bold> <italic><tp:taxon-name>Hypsiboas almendarizae</tp:taxon-name></italic>, QCAZ 32638, SVL = 51.26 mm <bold>C</bold> <italic><tp:taxon-name>Hypsiboas calcaratus</tp:taxon-name></italic>, QCAZ 24282, SVL = 51.26 mm <bold>D</bold> <italic><tp:taxon-name>Hypsiboas maculateralis</tp:taxon-name></italic>, QCAZ 43825, SVL = 55.31 mm <bold>E</bold> <italic><tp:taxon-name>Hypsiboas alfaroi</tp:taxon-name></italic>, QCAZ 43252, SVL = 45.37 mm.</p></caption><graphic xmlns:xlink="http://www.w3.org/1999/xlink" xlink:href="ZooKeys-370-001-g005.jpg" position="float" orientation="portrait" xlink:type="simple"/></fig><fig id="F8" position="float" orientation="portrait"><label>Figure 8.</label><caption><p>Dorsolateral views of adult males of <bold>A</bold> <italic><tp:taxon-name>Hypsiboas fasciatus</tp:taxon-name></italic>, QCAZ 48584, SVL = 33.77 mm <bold>B</bold> <italic><tp:taxon-name>Hypsiboas almendarizae</tp:taxon-name></italic>, QCAZ 39649, SVL = 36.54 mm <bold>C</bold> <italic><tp:taxon-name>Hypsiboas calcaratus</tp:taxon-name></italic>, QCAZ 43256, SVL = 40.07 mm <bold>D</bold> <italic><tp:taxon-name>Hypsiboas maculateralis</tp:taxon-name></italic>, QCAZ 40082, SVL = 36.16 mm <bold>E</bold> <italic><tp:taxon-name>Hypsiboas alfaroi</tp:taxon-name></italic>, QCAZ 43260, SVL = 30.35 mm <bold>F</bold> <italic><tp:taxon-name>Hypsiboas tetete</tp:taxon-name></italic>, QCAZ 40081, SVL = 31.15 mm.</p></caption><graphic xmlns:xlink="http://www.w3.org/1999/xlink" xlink:href="ZooKeys-370-001-g009.jpg" position="float" orientation="portrait" xlink:type="simple"/></fig><fig id="F9" position="float" orientation="portrait"><label>Figure 9.</label><caption><p>Adult <italic><tp:taxon-name>Hypsiboas calcaratus</tp:taxon-name></italic> showing variation in dorsal and ventral coloration of preserved specimens. From left to right, first and second rows: QCAZ 44422, 44530 (females), 14957 (male); third and fourth rows: QCAZ 43259, 40085, 43256 (males). See <xref ref-type="app" rid="APP1">Appendix</xref> for locality data. All specimens are shown at the same scale.</p></caption><graphic xmlns:xlink="http://www.w3.org/1999/xlink" xlink:href="ZooKeys-370-001-g010.jpg" position="float" orientation="portrait" xlink:type="simple"/></fig><app id="APP1"><title>Appendix</title><sec sec-type="Examined specimens"><title>Examined specimens</title><p><italic><tp:taxon-name>Hyla leptoscelis</tp:taxon-name></italic>. BRAZIL: AMAZONAS: Lago do Tachy, above São Paulo Olivença, Rio Solimöes (BMNH 1947.2.23.10, holotype).</p><p><italic><tp:taxon-name>Hyla steinbachi</tp:taxon-name></italic>. BOLIVIA: PROVINCIA SARA: Departamento Santa Cruz de la Sierra (BMNH 1947.2.13.61–63, syntypes).</p><!--PageBreak--><p><italic><tp:taxon-name>Hypsiboas calcaratus</tp:taxon-name></italic>. ECUADOR: PROVINCIA ORELLANA: Río Napo, San Vicente (<named-content xmlns:xlink="http://www.w3.org/1999/xlink" content-type="dwc:verbatimCoordinates" xlink:type="simple">0.6790°S, 75.6511°W</named-content>), 203 m (QCAZ 44529–30); Río Napo, Chiroisla (<named-content xmlns:xlink="http://www.w3.org/1999/xlink" content-type="dwc:verbatimCoordinates" xlink:type="simple">0.5756°S, 75.8998°W</named-content>), 203 m (QCAZ 44422); Río Napo, Añangu (<named-content xmlns:xlink="http://www.w3.org/1999/xlink" content-type="dwc:verbatimCoordinates" xlink:type="simple">0.5249°S, 76.3844°W</named-content>), 255 m (QCAZ 43933–36, 43979); Río Napo, Edén (<named-content xmlns:xlink="http://www.w3.org/1999/xlink" content-type="dwc:verbatimCoordinates" xlink:type="simple">0.4983°S, 76.0711°W</named-content>), 216 m (QCAZ 44176–79, 44225, 44246–47, 44286); Estación Científica Tiputini, Universidad San Francisco de Quito (<named-content xmlns:xlink="http://www.w3.org/1999/xlink" content-type="dwc:verbatimCoordinates" xlink:type="simple">0.6387°S, 76.1492°W</named-content>), 230 m (QCAZ 12343–44); Río Rumiyacu (<named-content xmlns:xlink="http://www.w3.org/1999/xlink" content-type="dwc:verbatimCoordinates" xlink:type="simple">0.89566°S, 75.94783°W</named-content>), 250 m (QCAZ 20547–51); Parque Nacional Yasuní, between km 80 and km 75, on the road Pompeya-Iro (<named-content xmlns:xlink="http://www.w3.org/1999/xlink" content-type="dwc:verbatimCoordinates" xlink:type="simple">0.8401°S, 76.3024°W</named-content>), 243 m (QCAZ 43057, 43060, 43062–63); Pompeya-Iro road, 38.8 km from Pompeya (<named-content xmlns:xlink="http://www.w3.org/1999/xlink" content-type="dwc:verbatimCoordinates" xlink:type="simple">0.6535°S, 76.4535°W</named-content>), 237 m (QCAZ 8201); Parque Nacional Yasuní, km 9 Pompeya (<named-content xmlns:xlink="http://www.w3.org/1999/xlink" content-type="dwc:verbatimCoordinates" xlink:type="simple">0.4598°S, 76.5931°W</named-content>), 253–271 m (QCAZ 43034–35, 43038, 43046–47); Estación Científica Yasuní, Universidad Católica del Ecuador (<named-content xmlns:xlink="http://www.w3.org/1999/xlink" content-type="dwc:verbatimCoordinates" xlink:type="simple">0.6713°S, 76.4005°W</named-content>), 230–250 m (QCAZ 8210, 8812, 11912–13, 12386, 14815–17, 16792–97, 16798–99, 17825, 18264, 19202, 19204–05, 20290, 20305, 20837, 22488–89, 22561–66, 22866, 22988, 23038–39, 23065–69, 23848–54, 24214, 24282, 31445–46, 36869–78, 40985–86, 41005–06, 41015, 43242–48, 43256–59, 49205); Río Napo, sector La Primavera (<named-content xmlns:xlink="http://www.w3.org/1999/xlink" content-type="dwc:verbatimCoordinates" xlink:type="simple">0.4442°S, 76.7868°W</named-content>), 244 m (QCAZ 43824); El Coca (<named-content xmlns:xlink="http://www.w3.org/1999/xlink" content-type="dwc:verbatimCoordinates" xlink:type="simple">0.4778°S, 76.9898°W</named-content>), 257 m (QCAZ 43713, 43789); La Belleza, Comunidad Bocana del Suno (<named-content xmlns:xlink="http://www.w3.org/1999/xlink" content-type="dwc:verbatimCoordinates" xlink:type="simple">0.6922°S, 77.1353°W</named-content>), 309 m (QCAZ 33522, 33524); Aguarico, confluence of the Yasuní and Jatuncocha rivers (<named-content xmlns:xlink="http://www.w3.org/1999/xlink" content-type="dwc:verbatimCoordinates" xlink:type="simple">0.9836°S, 75.4183°W</named-content>), 200 m (EPN 5085–86); Aguarico, Ishpingo II oil well (<named-content xmlns:xlink="http://www.w3.org/1999/xlink" content-type="dwc:verbatimCoordinates" xlink:type="simple">1.0947°S, 75.6494°W</named-content>), 178 m (EPN 3865); Loreto, San José Daguano (<named-content xmlns:xlink="http://www.w3.org/1999/xlink" content-type="dwc:verbatimCoordinates" xlink:type="simple">0.8255°S, 77.4347°W</named-content>), 450 m (EPN 5674); San Luis de Armenia (<named-content xmlns:xlink="http://www.w3.org/1999/xlink" content-type="dwc:verbatimCoordinates" xlink:type="simple">0.4822°S, 77.0683°W</named-content>), 300 m (EPN 11739); PROVINCIA SUCUMBÍOS: Cuyabeno, Caña de Canangüeno (<named-content xmlns:xlink="http://www.w3.org/1999/xlink" content-type="dwc:verbatimCoordinates" xlink:type="simple">0.3990°S, 75.8753°W</named-content>), 222 m (QCAZ 11924); Reserva Faunística Cuyabeno (<named-content xmlns:xlink="http://www.w3.org/1999/xlink" content-type="dwc:verbatimCoordinates" xlink:type="simple">0.08498°N, 76.13444°W</named-content>), 273 m (QCAZ 2034, 2046–49, 2242, 4612); Laguna de Mateococha (<named-content xmlns:xlink="http://www.w3.org/1999/xlink" content-type="dwc:verbatimCoordinates" xlink:type="simple">0.01846°N, 76.22155°W</named-content>), 220 m (QCAZ 26062); Puerto Bolívar (<named-content xmlns:xlink="http://www.w3.org/1999/xlink" content-type="dwc:verbatimCoordinates" xlink:type="simple">0.0886°S, 76.1420°W</named-content>), 240 m (QCAZ 28181, 28185, 28197); La Selva Lodge (<named-content xmlns:xlink="http://www.w3.org/1999/xlink" content-type="dwc:verbatimCoordinates" xlink:type="simple">0.4981°S, 76.3738°W</named-content>), 245 m (QCAZ 4333, 25419, 25434); La Selva Lodge, Mandi Cocha (<named-content xmlns:xlink="http://www.w3.org/1999/xlink" content-type="dwc:verbatimCoordinates" xlink:type="simple">0.41666°S, 76.1333°W</named-content>), 250 m (QCAZ 11540–41, 11545, 12005–07, 12009); Reserva Limoncocha (<named-content xmlns:xlink="http://www.w3.org/1999/xlink" content-type="dwc:verbatimCoordinates" xlink:type="simple">0.4062°S, 76.6194°W</named-content>), 261 m (QCAZ 43100, 43131,43268); Shushufindi (<named-content xmlns:xlink="http://www.w3.org/1999/xlink" content-type="dwc:verbatimCoordinates" xlink:type="simple">0.0331°S, 76.6535°W</named-content>), 270 m (QCAZ 15188); Zancudococha (QCAZ 4535); Tarapoa (QCAZ 23095); Cofán Duvuno community (<named-content xmlns:xlink="http://www.w3.org/1999/xlink" content-type="dwc:verbatimCoordinates" xlink:type="simple">0.0333°S, 77.1166°W</named-content>), 340 m (EPN 4917); PROVINCIA NAPO: Reserva Yachana (<named-content xmlns:xlink="http://www.w3.org/1999/xlink" content-type="dwc:verbatimCoordinates" xlink:type="simple">0.8333°S, 77.1666°W</named-content>), 300 m (QCAZ 48833); Comunidad Santa Rosa, on the road to Tena (<named-content xmlns:xlink="http://www.w3.org/1999/xlink" content-type="dwc:verbatimCoordinates" xlink:type="simple">0.9895°S, 77.4412°W</named-content>), 341–439 m (QCAZ 40055–56, 40083); Tena, on the road to Jatun Sacha (<named-content xmlns:xlink="http://www.w3.org/1999/xlink" content-type="dwc:verbatimCoordinates" xlink:type="simple">1.0449°S, 77.76951°W</named-content>), 428 m (QCAZ 18173, 40084–85); on the road Hollín-Loreto (QCAZ 649); La Selva (QCAZ 7436–40, 7443); PROVINCIA PASTAZA: Canelos Sacha (<named-content xmlns:xlink="http://www.w3.org/1999/xlink" content-type="dwc:verbatimCoordinates" xlink:type="simple">1.5822°S, 77.7155°W</named-content>), 500–650 m (QCAZ 14956–75, 48712, 48718–20); Bataburo Lodge (<named-content xmlns:xlink="http://www.w3.org/1999/xlink" content-type="dwc:verbatimCoordinates" xlink:type="simple">1.2083°S, 76.7166°W</named-content>), 220 m (QCAZ 39442); Kapawi Lodge (<named-content xmlns:xlink="http://www.w3.org/1999/xlink" content-type="dwc:verbatimCoordinates" xlink:type="simple">2.5386°S, 76.8583°W</named-content>), 239 m (QCAZ 9018, 25513–14); Misión (<named-content xmlns:xlink="http://www.w3.org/1999/xlink" content-type="dwc:verbatimCoordinates" xlink:type="simple">2.2143°S, 76.5142°W</named-content>), 240 m (EPN 885); Montalvo (<named-content xmlns:xlink="http://www.w3.org/1999/xlink" content-type="dwc:verbatimCoordinates" xlink:type="simple">2.0666°S, 76.9666°W</named-content>), 305 m (EPN 884); Shionayacu (<named-content xmlns:xlink="http://www.w3.org/1999/xlink" content-type="dwc:verbatimCoordinates" xlink:type="simple">2.1001°S, 76.6334°W</named-content>), 360 m (EPN 886); FRENCH GUIANA: Kaw (<named-content xmlns:xlink="http://www.w3.org/1999/xlink" content-type="dwc:verbatimCoordinates" xlink:type="simple">4.7166°N, 52.1333°W</named-content>), 3 m (105PG); Cayenne, Crique Arataye (<named-content xmlns:xlink="http://www.w3.org/1999/xlink" content-type="dwc:verbatimCoordinates" xlink:type="simple">4°N, 52.66°W</named-content>), 70 m (USNM 247780); Lac Toponow (<named-content xmlns:xlink="http://www.w3.org/1999/xlink" content-type="dwc:verbatimCoordinates" xlink:type="simple">3.0527°N, 52.7102°W</named-content>), 152 m (123PG); Trinite (<named-content xmlns:xlink="http://www.w3.org/1999/xlink" content-type="dwc:verbatimCoordinates" xlink:type="simple">4.5833°N, 53.35°W</named-content>), 290 m (192BM); Crique Margot (<named-content xmlns:xlink="http://www.w3.org/1999/xlink" content-type="dwc:verbatimCoordinates" xlink:type="simple">5.4666°N, 53.95°W</named-content>), 44 m (131MC); GUYANA: Rupununi, Iwokrama Forest Reserve, 5 hrs S (downstream) of Kurupukari (<named-content xmlns:xlink="http://www.w3.org/1999/xlink" content-type="dwc:verbatimCoordinates" xlink:type="simple">4.285°N, 58.50944°W</named-content>), 99 m (USNM 531370, 531372); BRAZIL: RONDONIA: Nova Brasilia (11.15°S, 61.566 °W), 431 m (USNM 304048); PERU: REGIÓN MADRE DE DIOS: Cuzco Amazónoico, 15 km E Puerto Maldonado (<named-content xmlns:xlink="http://www.w3.org/1999/xlink" content-type="dwc:verbatimCoordinates" xlink:type="simple">12.583°S, 69.083°W</named-content>), 200 m (MUSM 14456, 14547, KU 215205); Río Tambopata, W bank of Zona Reservada Tambopata-Candamo (<named-content xmlns:xlink="http://www.w3.org/1999/xlink" content-type="dwc:verbatimCoordinates" xlink:type="simple">13.1416°S, 69.6066°W</named-content>), 211 m (USNM 332415); Pakiza, Manu National Park (<named-content xmlns:xlink="http://www.w3.org/1999/xlink" content-type="dwc:verbatimCoordinates" xlink:type="simple">11.866°S, 71.3°W</named-content>), 360 m (USNM 345216–17); REGIÓN LORETO: Río Lagarto Cocha, Aguas Negras (<named-content xmlns:xlink="http://www.w3.org/1999/xlink" content-type="dwc:verbatimCoordinates" xlink:type="simple">0.5230°S, 75.2569°W</named-content>), 183 m (USNM 520924).</p><!--PageBreak--><p><italic><tp:taxon-name>Hypsiboas fasciatus</tp:taxon-name></italic>. ECUADOR: Andes of Ecuador (BMNH 58.4.25.22; holotype); PROVINCIA MORONA SANTIAGO: 7.9 km N Limón, on the road Limón-Macas (<named-content xmlns:xlink="http://www.w3.org/1999/xlink" content-type="dwc:verbatimCoordinates" xlink:type="simple">2.8858°S, 78.3970°W</named-content>), 1571 m (QCAZ 26496–97); Comunidad Nueva Principal, 3 km near to the town (<named-content xmlns:xlink="http://www.w3.org/1999/xlink" content-type="dwc:verbatimCoordinates" xlink:type="simple">3.1686°S, 78.3870°W</named-content>), 1059 m (QCAZ 48611, 48628); Tiink, Río Zamora (<named-content xmlns:xlink="http://www.w3.org/1999/xlink" content-type="dwc:verbatimCoordinates" xlink:type="simple">3.3330°S, 78.4518°W</named-content>), 730 m (QCAZ 17016, 17123, 17128, 17030–31, 17040–41, 17148); Comunidad San Luis (<named-content xmlns:xlink="http://www.w3.org/1999/xlink" content-type="dwc:verbatimCoordinates" xlink:type="simple">3.3420°S, 78.4677°W</named-content>), 792 m (QCAZ 48633, 48636, 48639, 48670–71); La Pradera, on the road to Gualaquiza (<named-content xmlns:xlink="http://www.w3.org/1999/xlink" content-type="dwc:verbatimCoordinates" xlink:type="simple">3.3365°S, 78.6504°W</named-content>), 1015–1036 m (QCAZ 18270–71, 48584–93); road to Río Abanico Jimbitano, 1000 m (QCAZ 21188–89); road between Gualaquiza and Limón, 3 km from Limón (<named-content xmlns:xlink="http://www.w3.org/1999/xlink" content-type="dwc:verbatimCoordinates" xlink:type="simple">3.3990°S, 78.5786°W</named-content>), 1140 m (QCAZ 27610); San Juan Bosco, Cóndor Mirador (<named-content xmlns:xlink="http://www.w3.org/1999/xlink" content-type="dwc:verbatimCoordinates" xlink:type="simple">3.5192°S, 78.4314°W</named-content>), 1100 m (EPN 14060–65); 3 km Gualaquiza-Limón (<named-content xmlns:xlink="http://www.w3.org/1999/xlink" content-type="dwc:verbatimCoordinates" xlink:type="simple">3.3700°S, 78.5680°W</named-content>), 1140 m (QCAZ 21707, 21957, 33976); PROVINCIA ZAMORA-CHINCHIPE: Gravel road East to Sarsa (<named-content xmlns:xlink="http://www.w3.org/1999/xlink" content-type="dwc:verbatimCoordinates" xlink:type="simple">3.8078°S, 78.6059°W</named-content>), 1500 (QCAZ 47051); Piuntza, Finca Don Mesías (<named-content xmlns:xlink="http://www.w3.org/1999/xlink" content-type="dwc:verbatimCoordinates" xlink:type="simple">3.8564°S, 78.8646°W</named-content>), 1154–1192 m (QCAZ 40797, 40802); near to Zamora (<named-content xmlns:xlink="http://www.w3.org/1999/xlink" content-type="dwc:verbatimCoordinates" xlink:type="simple">4.0491°S, 78.9256°W</named-content>), 927 m (QCAZ 27258); Zamora (<named-content xmlns:xlink="http://www.w3.org/1999/xlink" content-type="dwc:verbatimCoordinates" xlink:type="simple">4.0669°S, 78.9508°W</named-content>), 1060 m (QCAZ 23144, 23147–49, 48583); Bombuscaro (<named-content xmlns:xlink="http://www.w3.org/1999/xlink" content-type="dwc:verbatimCoordinates" xlink:type="simple">4.0893°S, 78.9609°W</named-content>), 1091 m (QCAZ 12444, 12446, 12448, 12452, 12494–97); La Pituca (<named-content xmlns:xlink="http://www.w3.org/1999/xlink" content-type="dwc:verbatimCoordinates" xlink:type="simple">4.1461°S, 78.9446°W</named-content>), 1343 m (QCAZ 24650); Romerillos Alto, 26 km of Zamora (<named-content xmlns:xlink="http://www.w3.org/1999/xlink" content-type="dwc:verbatimCoordinates" xlink:type="simple">4.1850°S, 78.9352°W</named-content>), 1300–1593 m (QCAZ 24866, 47070); Las Orquidias, around the town (<named-content xmlns:xlink="http://www.w3.org/1999/xlink" content-type="dwc:verbatimCoordinates" xlink:type="simple">4.2290°S, 78.6577°W</named-content>), 874 m (QCAZ 41488); Miazi Alto, “Tepuy” camp (<named-content xmlns:xlink="http://www.w3.org/1999/xlink" content-type="dwc:verbatimCoordinates" xlink:type="simple">4.2562°S, 78.6222°W</named-content>), 1250–1300 m (QCAZ 41575–76, 41659, 41518); Destacamento Militar Miasi (<named-content xmlns:xlink="http://www.w3.org/1999/xlink" content-type="dwc:verbatimCoordinates" xlink:type="simple">4.2833°S, 78.6333°W</named-content>), 800 m (EPN 4112–13, 4115–16, 4118); Paquisha, Blanco river (<named-content xmlns:xlink="http://www.w3.org/1999/xlink" content-type="dwc:verbatimCoordinates" xlink:type="simple">3.8945°S, 78.5161°W</named-content>), 1630 m (EPN 14218); Yantzaza, Colibrí Goldmarca (<named-content xmlns:xlink="http://www.w3.org/1999/xlink" content-type="dwc:verbatimCoordinates" xlink:type="simple">3.7665°S, 78.5055°W</named-content>), 1377 m (EPN 12672, 12674, 13288, 13290–92); Yantzaza, Concesión Colibrí (<named-content xmlns:xlink="http://www.w3.org/1999/xlink" content-type="dwc:verbatimCoordinates" xlink:type="simple">3.7588°S, 78.5009°W</named-content>), 1424 m (EPN 11387–91, 12316); Yantzaza, Sachavaca sector (<named-content xmlns:xlink="http://www.w3.org/1999/xlink" content-type="dwc:verbatimCoordinates" xlink:type="simple">3.7042°S, 78.4827°W</named-content>), 1280 m (EPN 14216–17); Yantzaza, road to Pindal (<named-content xmlns:xlink="http://www.w3.org/1999/xlink" content-type="dwc:verbatimCoordinates" xlink:type="simple">3.7522°S, 78.5528°W</named-content>), 1224 m (EPN 13677); Centro Shuar Yawi (<named-content xmlns:xlink="http://www.w3.org/1999/xlink" content-type="dwc:verbatimCoordinates" xlink:type="simple">4.4301°S, 78.6489°W</named-content>), 945 m (QCAZ 31037–40); near to Tundaime (QCAZ 16466); PERU: REGIÓN AMAZONAS: Cordillera del Cóndor, Upper Río Comainas, Puesto Vigilancia (<named-content xmlns:xlink="http://www.w3.org/1999/xlink" content-type="dwc:verbatimCoordinates" xlink:type="simple">4.1°S, 78.3833°W</named-content>), 1100 m (USNM 525495, 525499).</p></sec></app><fig id="F14" position="float" orientation="portrait"><label>Figure 14.</label><caption><p>Variation in color of the iris of <bold>A</bold> <italic><tp:taxon-name>Hypsiboas fasciatus</tp:taxon-name></italic> (QCAZ 47051), and <bold>B</bold> <italic><tp:taxon-name>Hypsiboas almendarizae</tp:taxon-name></italic> (QCAZ 42055). Calcar in <bold>C</bold> <italic><tp:taxon-name>Hypsiboas almendarizae</tp:taxon-name></italic> (QCAZ 39639) and <bold>D</bold> <italic><tp:taxon-name>Hypsiboas calcaratus</tp:taxon-name></italic> (QCAZ 40055). Note that the calcar in <italic><tp:taxon-name>Hypsiboas almendarizae</tp:taxon-name></italic> is large and conical while in <italic><tp:taxon-name>Hypsiboas calcaratus</tp:taxon-name></italic> is large and triangular. Dorsolateral views of the holotypes of <bold>E</bold> <italic><tp:taxon-name>Hypsiboas almendarizae</tp:taxon-name></italic>, adult male (QCAZ 39650), SVL = 36.72 mm <bold>F</bold> <italic><tp:taxon-name>Hypsiboas maculateralis</tp:taxon-name></italic>, adult male (QCAZ 40082), SVL = 36.16 mm; and <bold>G</bold> <italic><tp:taxon-name>Hypsiboas tetete</tp:taxon-name></italic>, adult male (QCAZ 40081), SVL = 31.15 mm.</p></caption><graphic xmlns:xlink="http://www.w3.org/1999/xlink" xlink:href="ZooKeys-370-001-g015.jpg" position="float" orientation="portrait" xlink:type="simple"/></fig><fig id="F12" position="float" orientation="portrait"><label>Figure 12.</label><caption><p>Calls of the <italic><tp:taxon-name>Hypsiboas calcaratus</tp:taxon-name></italic> species complex. <bold>A–B</bold> <italic><tp:taxon-name>Hypsiboas fasciatus</tp:taxon-name></italic> (QCAZ 48585) from La Pradera, Provincia Morona Santiago <bold>C–D</bold> <italic><tp:taxon-name>Hypsiboas almendarizae</tp:taxon-name></italic> (QCAZ 39650) from Limón, Provincia Morona Santiago <bold>E–F</bold> <italic><tp:taxon-name>Hypsiboas calcaratus</tp:taxon-name></italic> (QCAZ 40085) from Tena, Provincia Napo. <bold>A, C, E</bold> are oscilograms and <bold>B, D, F</bold> spectrograms.</p></caption><graphic xmlns:xlink="http://www.w3.org/1999/xlink" xlink:href="ZooKeys-370-001-g013.jpg" position="float" orientation="portrait" xlink:type="simple"/></fig><fig id="F13" position="float" orientation="portrait"><label>Figure 13.</label><caption><p>Calls of the <italic><tp:taxon-name>Hypsiboas calcaratus</tp:taxon-name></italic> species complex. <bold>A–B</bold> <italic><tp:taxon-name>Hypsiboas maculateralis</tp:taxon-name></italic> (QCAZ 40082) from Comunidad Santa Rosa, Provincia Napo <bold>C–D</bold> <italic><tp:taxon-name>Hypsiboas alfaroi</tp:taxon-name></italic> (QCAZ 43260) from Estación Científica Yasuní PUCE, Provincia Orellana <bold>E–H</bold> <italic><tp:taxon-name>Hypsiboas tetete</tp:taxon-name></italic> (QCAZ 40081) from Comunidad Santa Rosa, Provincia Napo. <bold>A, C, E, G</bold> are oscilograms and <bold>B, D, F, H</bold> spectrograms.</p></caption><graphic xmlns:xlink="http://www.w3.org/1999/xlink" xlink:href="ZooKeys-370-001-g014.jpg" position="float" orientation="portrait" xlink:type="simple"/></fig><table-wrap id="T1" position="float" orientation="portrait"><label>Table 1.</label><caption><p>Descriptive statistics for morphometric measurements of male <italic><tp:taxon-name>Hypsiboas alfaroi</tp:taxon-name></italic>, <italic><tp:taxon-name>Hypsiboas almendarizae</tp:taxon-name></italic>, <italic><tp:taxon-name>Hypsiboas calcaratus</tp:taxon-name></italic>, <italic><tp:taxon-name>Hypsiboas fasciatus</tp:taxon-name></italic>, <italic><tp:taxon-name>Hypsiboas maculateralis</tp:taxon-name></italic>, and <italic><tp:taxon-name>Hypsiboas tetete</tp:taxon-name></italic> used for Principal Component Analysis. Mean ± SD is given with range below. Bold figures represent combined values for males of all populations. Abbreviations are: SVL = Snout-vent length; FOOT = Foot length; HL = Head length; HW = Head width; ED = Eye diameter; TD = Tympanum diameter; TL = Tibia length; FL = Femur length; CL = Calcar length. All measurements are in mm.</p></caption><table><tbody><tr><th rowspan="1" colspan="1">Species</th><th rowspan="1" colspan="1">SVL</th><th rowspan="1" colspan="1">FOOT</th><th rowspan="1" colspan="1">HL</th><th rowspan="1" colspan="1">HW</th><th rowspan="1" colspan="1">ED</th><th rowspan="1" colspan="1">TD</th><th rowspan="1" colspan="1">TL</th><th rowspan="1" colspan="1">FL</th><th rowspan="1" colspan="1">CL</th></tr><tr><td rowspan="1" colspan="1"><bold><italic><tp:taxon-name>Hypsiboas alfaroi</tp:taxon-name></italic></bold><break/><bold>(<italic>n</italic> = 32)</bold></td><td rowspan="1" colspan="1"><bold>32.80 ± 1.97</bold><break/><bold>27.91–36.27</bold></td><td rowspan="1" colspan="1"><bold>12.54 ± 0.65</bold><break/><bold>11.33–13.80</bold></td><td rowspan="1" colspan="1"><bold>8.95 ± 0.98</bold><break/><bold>7.13–11.84</bold></td><td rowspan="1" colspan="1"><bold>10.07 ± 0.61</bold><break/><bold>8.72–10.95</bold></td><td rowspan="1" colspan="1"><bold>3.25 ± 0.36</bold><break/><bold>2.52–4.03</bold></td><td rowspan="1" colspan="1"><bold>2.28 ± 0.28</bold><break/><bold>1.70–3.01</bold></td><td rowspan="1" colspan="1"><bold>18.50 ± 0.95</bold><break/><bold>16.54–20.50</bold></td><td rowspan="1" colspan="1"><bold>16.25 ± 0.96</bold><break/><bold>14.71–17.91</bold></td><td rowspan="1" colspan="1"><bold>Calcar absent</bold></td></tr><tr><td rowspan="1" colspan="1">Yasuní PUCE<break/>(<italic>n</italic> = 7)</td><td rowspan="1" colspan="1">32.20 ± 1.98<break/>27.91–35.19</td><td rowspan="1" colspan="1">12.73 ± 0.61<break/>11.33–13.46</td><td rowspan="1" colspan="1">8.35 ± 0.60<break/>7.40–8.99</td><td rowspan="1" colspan="1">10.10 ± 0.53<break/>8.79–10.80</td><td rowspan="1" colspan="1">3.29 ± 0.36<break/>2.90–4.03</td><td rowspan="1" colspan="1">2.24 ± 0.11<break/>2.08–2.50</td><td rowspan="1" colspan="1">18.66 ± 1.10<break/>16.54–20.50</td><td rowspan="1" colspan="1">16.25 ± 0.98<break/>14.81–17.89</td><td rowspan="1" colspan="1">Calcar absent</td></tr><tr><td rowspan="1" colspan="1">Huiririma<break/>(<italic>n</italic> = 2)</td><td rowspan="1" colspan="1">33.61–34.22</td><td rowspan="1" colspan="1">12.95–13.80</td><td rowspan="1" colspan="1">9.69–9.75</td><td rowspan="1" colspan="1">10.37–10.77</td><td rowspan="1" colspan="1">3.25–3.32</td><td rowspan="1" colspan="1">2.22–2.51</td><td rowspan="1" colspan="1">18.10–19.32</td><td rowspan="1" colspan="1">15.50–17.17</td><td rowspan="1" colspan="1">Calcar absent</td></tr><tr><td rowspan="1" colspan="1">Nuevo Rocafuerte<break/>(<italic>n</italic> = 5)</td><td rowspan="1" colspan="1">33.99 ± 2.13<break/>30.34–35.88</td><td rowspan="1" colspan="1">12.51 ± 0.81<break/>11.41–13.71</td><td rowspan="1" colspan="1">9.91 ± 1.16<break/>8.98–11.84</td><td rowspan="1" colspan="1">10.23 ± 0.63<break/>9.26–10.95</td><td rowspan="1" colspan="1">3.11 ± 0.41<break/>2.52–3.61</td><td rowspan="1" colspan="1">2.05 ± 0.23<break/>1.70–2.28</td><td rowspan="1" colspan="1">18.82 ± 1.23<break/>16.95–20.05</td><td rowspan="1" colspan="1">16.96 ± 1.22<break/>14.92–17.91</td><td rowspan="1" colspan="1">Calcar absent</td></tr><tr><td rowspan="1" colspan="1">Pañacocha<break/>(<italic>n</italic> = 3)</td><td rowspan="1" colspan="1">33.04 ± 0.52<break/>32.64–33.63</td><td rowspan="1" colspan="1">12.10 ± 0.19<break/>11.95–12.31</td><td rowspan="1" colspan="1">9.58 ± 0.10<break/>9.46–9.64</td><td rowspan="1" colspan="1">9.65 ± 0.68<break/>8.87–10.14</td><td rowspan="1" colspan="1">3.34 ± 0.33<break/>2.97–3.62</td><td rowspan="1" colspan="1">2.29 ± 0.05<break/>2.25–2.34</td><td rowspan="1" colspan="1">17.97 ± 0.29<break/>17.66–18.22</td><td rowspan="1" colspan="1">16.27 ± 0.20<break/>16.04–16.41</td><td rowspan="1" colspan="1">Calcar absent</td></tr><tr><td rowspan="1" colspan="1">Selva Lodge<break/>(<italic>n</italic> = 2)</td><td rowspan="1" colspan="1">32.11–33.85</td><td rowspan="1" colspan="1">12.72–13.14</td><td rowspan="1" colspan="1">8.58–9.06</td><td rowspan="1" colspan="1">9.18–10.53</td><td rowspan="1" colspan="1">2.73–3.61</td><td rowspan="1" colspan="1">2.11–2.91</td><td rowspan="1" colspan="1">18.47–18.90</td><td rowspan="1" colspan="1">14.71–16.21</td><td rowspan="1" colspan="1">Calcar absent</td></tr><tr><td rowspan="1" colspan="1"><bold><italic><tp:taxon-name>Hypsiboas almendarizae</tp:taxon-name></italic></bold><break/><bold>(<italic>n</italic> = 23)</bold></td><td rowspan="1" colspan="1"><bold>37.64 ± 2.01</bold><break/><bold>34.31–44.56</bold></td><td rowspan="1" colspan="1"><bold>15.04 ± 0.82</bold><break/><bold>12.99–16.00</bold></td><td rowspan="1" colspan="1"><bold>9.74 ± 0.86</bold><break/><bold>8.33–11.35</bold></td><td rowspan="1" colspan="1"><bold>11.8 1 ± 0.60</bold><break/><bold>10.80–13.07</bold></td><td rowspan="1" colspan="1"><bold>4.02 ± 0.34</bold><break/><bold>3.36–4.56</bold></td><td rowspan="1" colspan="1"><bold>2.27 ± 0.24</bold><break/><bold>1.63–2.74</bold></td><td rowspan="1" colspan="1"><bold>21.27 ± 0.94</bold><break/><bold>19.53–23.04</bold></td><td rowspan="1" colspan="1"><bold>19.24 ± 1.06</bold><break/><bold>15.84–21.52</bold></td><td rowspan="1" colspan="1"><bold>1.51 ± 0.24</bold><break/><bold>1.09–1.88</bold></td></tr><tr><td rowspan="1" colspan="1">Baños<break/>(<italic>n</italic> = 2)</td><td rowspan="1" colspan="1">37.39–37.98</td><td rowspan="1" colspan="1">13.43–15.16</td><td rowspan="1" colspan="1">9.51–9.69</td><td rowspan="1" colspan="1">11.88–12.00</td><td rowspan="1" colspan="1">4.22–4.32</td><td rowspan="1" colspan="1">2.31–2.30</td><td rowspan="1" colspan="1">19.53–21.21</td><td rowspan="1" colspan="1">18.48–19.38</td><td rowspan="1" colspan="1">1.32–1-39</td></tr><tr><td rowspan="1" colspan="1">El Rosario<break/>(<italic>n</italic> = 3)</td><td rowspan="1" colspan="1">38.90 ± 1.79<break/>37.56–40.92</td><td rowspan="1" colspan="1">15.29 ± 0.40<break/>14.89–15.70</td><td rowspan="1" colspan="1">11.06 ± 0.46<break/>10.52–11.34</td><td rowspan="1" colspan="1">12.40 ± 0.27<break/>12.15–12.68</td><td rowspan="1" colspan="1">4.42 ± 0.12<break/>4.35–4.56</td><td rowspan="1" colspan="1">2.30 ± 0.20<break/>2.13–2.53</td><td rowspan="1" colspan="1">22.45 ± 0.66<break/>21.74–22.58</td><td rowspan="1" colspan="1">19.37 ± 0.23<break/>19.10–19.50</td><td rowspan="1" colspan="1">1.64 ± 0.07<break/>1.56–1.68</td></tr><tr><td rowspan="1" colspan="1">Limón Indanza<break/>(<italic>n</italic> = 12)</td><td rowspan="1" colspan="1">36.72 ± 1.23<break/>34.31–38.60</td><td rowspan="1" colspan="1">14.97 ± 0.88<break/>12.99–16.00</td><td rowspan="1" colspan="1">9.19 ± 0.39<break/>8.33–9.74</td><td rowspan="1" colspan="1">11.73 ± 0.56<break/>10.80–12.68</td><td rowspan="1" colspan="1">3.94 ± 0.34<break/>3.36–4.54</td><td rowspan="1" colspan="1">2.25 ± 0.23<break/>2.02–2.74</td><td rowspan="1" colspan="1">21.01 ± 0.73<break/>19.64–22.24</td><td rowspan="1" colspan="1">19.13 ± 1.19<break/>15.84–20.23</td><td rowspan="1" colspan="1">1.51 ± 0.28<break/>1.09–1.88</td></tr><tr><td rowspan="1" colspan="1">Río Hollín<break/>(<italic>n</italic> = 2)</td><td rowspan="1" colspan="1">38.46–44.56</td><td rowspan="1" colspan="1">15.73–15.75</td><td rowspan="1" colspan="1">10.20–11.35</td><td rowspan="1" colspan="1">11.72–13.07</td><td rowspan="1" colspan="1">3.60–4.38</td><td rowspan="1" colspan="1">1.63–2.25</td><td rowspan="1" colspan="1">21.80–22.62</td><td rowspan="1" colspan="1">18.83–21.52</td><td rowspan="1" colspan="1">1.33–1.57</td></tr><tr><td rowspan="1" colspan="1"><bold><italic><tp:taxon-name>Hypsiboas calcaratus</tp:taxon-name></italic></bold><break/><bold>(<italic>n</italic> = 35)</bold></td><td rowspan="1" colspan="1"><bold>36.82 ± 2.59</bold><break/><bold>27.61–42.50</bold></td><td rowspan="1" colspan="1"><bold>15.00 ± 1.31</bold><break/><bold>10.68–17.44</bold></td><td rowspan="1" colspan="1"><bold>10.14 ± 1.06</bold><break/><bold>7.71–12.63</bold></td><td rowspan="1" colspan="1"><bold>11.93 ± 1.01</bold><break/><bold>9.16–13.72</bold></td><td rowspan="1" colspan="1"><bold>3.63 ± 0.37</bold><break/><bold>2.47–4.52</bold></td><td rowspan="1" colspan="1"><bold>2.48 ± 0.21</bold><break/><bold>1.92–2.94</bold></td><td rowspan="1" colspan="1"><bold>22.10 ± 1.57</bold><break/><bold>16.76–24.61</bold></td><td rowspan="1" colspan="1"><bold>19.03 ± 1.48</bold><break/><bold>13.82–21.44</bold></td><td rowspan="1" colspan="1"><bold>2.03 ± 0.33</bold><break/><bold>1.32–2.65</bold></td></tr><tr><td rowspan="1" colspan="1">Canelos<break/>(<italic>n</italic> = 3)</td><td rowspan="1" colspan="1">36.59 ± 1.49<break/>34.89–37.69</td><td rowspan="1" colspan="1">14.64 ± 0.59<break/>14.08–15.26</td><td rowspan="1" colspan="1">10.48 ± 0.55<break/>10.05–11.10</td><td rowspan="1" colspan="1">11.68 ± 0.59<break/>11.01–12.13</td><td rowspan="1" colspan="1">3.87 ± 0.30<break/>3.69–4.22</td><td rowspan="1" colspan="1">2.43 ± 0.24<break/>2.18–2.66</td><td rowspan="1" colspan="1">21.78 ± 0.34<break/>21.39–22.03</td><td rowspan="1" colspan="1">18.28 ± 0.53<break/>17.67–18.66</td><td rowspan="1" colspan="1">2.06 ± 0.25<break/>1.89–2.34</td></tr><tr><td rowspan="1" colspan="1">Tena<break/>(<italic>n</italic> = 5)</td><td rowspan="1" colspan="1">35.23 ± 2.80<break/>32.10–39.15</td><td rowspan="1" colspan="1">13.87 ± 1.10<break/>12.65–15.20</td><td rowspan="1" colspan="1">9.12 ± 1.15<break/>8.18–10.69</td><td rowspan="1" colspan="1">11.95 ± 1.24<break/>10.69–13.72</td><td rowspan="1" colspan="1">3.71 ± 0.31<break/>3.33–4.04</td><td rowspan="1" colspan="1">2.57 ± 0.23<break/>2.39–2.94</td><td rowspan="1" colspan="1">20.69 ± 1.29<break/>18.77–21.98</td><td rowspan="1" colspan="1">18.28 ± 1.13<break/>16.51–19.43</td><td rowspan="1" colspan="1">2.05 ± 0.39<break/>1.56–2.54</td></tr><tr><td rowspan="1" colspan="1">Edén<break/>(<italic>n</italic> = 2)</td><td rowspan="1" colspan="1">36.88–37.09</td><td rowspan="1" colspan="1">14.39–14.57</td><td rowspan="1" colspan="1">9.75–10.72</td><td rowspan="1" colspan="1">11.30–12.24</td><td rowspan="1" colspan="1">3.29–3.55</td><td rowspan="1" colspan="1">2.41–2.71</td><td rowspan="1" colspan="1">20.70–21.85</td><td rowspan="1" colspan="1">17.42–17.63</td><td rowspan="1" colspan="1">1.84–2.13</td></tr><tr><td rowspan="1" colspan="1">El Coca<break/>(<italic>n</italic> = 2)</td><td rowspan="1" colspan="1">34.83–34.96</td><td rowspan="1" colspan="1">14.21–14.42</td><td rowspan="1" colspan="1">9.05–9.16</td><td rowspan="1" colspan="1">11.19–11.31</td><td rowspan="1" colspan="1">2.47–2.94</td><td rowspan="1" colspan="1">2.10–2.37</td><td rowspan="1" colspan="1">20.04–22.52</td><td rowspan="1" colspan="1">16.46–19.22</td><td rowspan="1" colspan="1">1.68–1.98</td></tr><tr><td rowspan="1" colspan="1">Estación Científica Yasuní PUCE<break/>(<italic>n</italic> = 18)</td><td rowspan="1" colspan="1">37.78 ± 1.53<break/>35.21–40.10</td><td rowspan="1" colspan="1">15.73 ± 0.89<break/>14.54–17.44</td><td rowspan="1" colspan="1">10.43 ± 0.89<break/>8.99–12.63</td><td rowspan="1" colspan="1">12.20 ± 0.90<break/>9.59–13.33</td><td rowspan="1" colspan="1">3.71 ± 0.30<break/>3.36–4.52</td><td rowspan="1" colspan="1">2.48 ± 0.17<break/>2.23–2.87</td><td rowspan="1" colspan="1">22.99 ± 0.98<break/>21.12–24.61</td><td rowspan="1" colspan="1">19.91 ± 0.85<break/>18.40–21.44</td><td rowspan="1" colspan="1">2.06 ± 0.36<break/>1.32–2.47</td></tr><tr><td rowspan="1" colspan="1">Parque Nacional Yasuní, Pompeya<break/>(<italic>n</italic> = 2)</td><td rowspan="1" colspan="1">36.11–36.31</td><td rowspan="1" colspan="1">13.50–15.52</td><td rowspan="1" colspan="1">10.42–11.43</td><td rowspan="1" colspan="1">11.02–13.13</td><td rowspan="1" colspan="1">3.60–4.12</td><td rowspan="1" colspan="1">2.43–2.63</td><td rowspan="1" colspan="1">21.14–23.47</td><td rowspan="1" colspan="1">19.38–19.55</td><td rowspan="1" colspan="1">1.90–2.04</td></tr><tr><td rowspan="1" colspan="1"><bold><italic><tp:taxon-name>Hypsiboas fasciatus</tp:taxon-name></italic></bold><break/><bold>(<italic>n</italic> = 19)</bold></td><td rowspan="1" colspan="1"><bold>35.40 ± 1.65</bold><break/><bold>32.65–37.74</bold></td><td rowspan="1" colspan="1"><bold>14.00 ± 0.59</bold><break/><bold>12.85–15.24</bold></td><td rowspan="1" colspan="1"><bold>9.651 ± 0.66</bold><break/><bold>8.42–11.53</bold></td><td rowspan="1" colspan="1"><bold>11.39 ± 0.59</bold><break/><bold>10.41–12.33</bold></td><td rowspan="1" colspan="1"><bold>3.71 ± 0.34</bold><break/><bold>3.15–4.42</bold></td><td rowspan="1" colspan="1"><bold>2.42 ± 0.25</bold><break/><bold>2.03–2.78</bold></td><td rowspan="1" colspan="1"><bold>20.07 ± 0.89</bold><break/><bold>18.63–21.71</bold></td><td rowspan="1" colspan="1"><bold>18.18 ± 0.87</bold><break/><bold>16.12–19.94</bold></td><td rowspan="1" colspan="1"><bold>1.35 ± 0.15</bold><break/><bold>1.08–1.63</bold></td></tr><tr><td rowspan="1" colspan="1">Centro Shuar Yawi<break/>(<italic>n</italic> = 4)</td><td rowspan="1" colspan="1">35.79 ± 2.14<break/>36.22–37.72</td><td rowspan="1" colspan="1">13.81 ± 1.02<break/>12.85–15.24</td><td rowspan="1" colspan="1">9.69 ± 0.57<break/>9.03–10.43</td><td rowspan="1" colspan="1">11.60 ± 0.71<break/>10.66–12.33</td><td rowspan="1" colspan="1">3.91 ± 0.38<break/>3.50–4.42</td><td rowspan="1" colspan="1">2.40 ± 0.25<break/>2.20–2.73</td><td rowspan="1" colspan="1">20.55 ± 1.34<break/>18.63–21.71</td><td rowspan="1" colspan="1">18.14 ± 1.42<break/>16.12–19.42</td><td rowspan="1" colspan="1">1.35 ± 0.07<break/>1.25–1.41</td></tr><tr><td rowspan="1" colspan="1">La Pradera<break/>(<italic>n</italic> = 4)</td><td rowspan="1" colspan="1">34.69 ± 0.82<break/>33.74–35.74</td><td rowspan="1" colspan="1">14.18 ± 0.14<break/>14.00–14.22</td><td rowspan="1" colspan="1">9.61 ± 0.31<break/>9.36–10.06</td><td rowspan="1" colspan="1">10.98 ±0.43<break/>10.41–11.44</td><td rowspan="1" colspan="1">3.66 ± 0.16<break/>3.56–3.82</td><td rowspan="1" colspan="1">2.31 ± 0.33<break/>2.03–2.78</td><td rowspan="1" colspan="1">19.27 ± 0.43<break/>19.06–19.83</td><td rowspan="1" colspan="1">18.00 ± 0.53<break/>17.30–18.44</td><td rowspan="1" colspan="1">1.50 ± 0.10<break/>1.39–1.63</td></tr><tr><td rowspan="1" colspan="1">Tiink<break/>(<italic>n</italic> = 6)</td><td rowspan="1" colspan="1">34.79 ± 1.89<break/>32.65–37.50</td><td rowspan="1" colspan="1">13.96 ± 0.52<break/>13.46–14.77</td><td rowspan="1" colspan="1">9.72 ± 1.06<break/>8.42–11.53</td><td rowspan="1" colspan="1">11.17 ± 0.63<break/>10.60–12.10</td><td rowspan="1" colspan="1">3.55 ± 0.42<break/>3.15–4.09</td><td rowspan="1" colspan="1">2.50 ± 0.19<break/>2.26–2.72</td><td rowspan="1" colspan="1">20.30 ± 0.80<break/>19.25–21.12</td><td rowspan="1" colspan="1">18.44 ± 1.00<break/>17.29–19.94</td><td rowspan="1" colspan="1">1.23 ± 0.16<break/>1.08–1.47</td></tr><tr><td rowspan="1" colspan="1">Zamora<break/>(<italic>n</italic> = 2)</td><td rowspan="1" colspan="1">34.55–36.95</td><td rowspan="1" colspan="1">13.52–13.58</td><td rowspan="1" colspan="1">8.94–9.55</td><td rowspan="1" colspan="1">11.54–11.85</td><td rowspan="1" colspan="1">3.85–3.95</td><td rowspan="1" colspan="1">2.51–2.78</td><td rowspan="1" colspan="1">19.21–19.61</td><td rowspan="1" colspan="1">17.71–18.04</td><td rowspan="1" colspan="1">1.25–1.40</td></tr><tr><td rowspan="1" colspan="1"><bold><italic><tp:taxon-name>Hypsiboas maculateralis</tp:taxon-name></italic></bold><break/><bold>(<italic>n</italic> = 22)</bold></td><td rowspan="1" colspan="1"><bold>36.00 ± 1.92</bold><break/><bold>31.86–39.17</bold></td><td rowspan="1" colspan="1"><bold>13.55 ± 1.03</bold><break/><bold>11.10–16.22</bold></td><td rowspan="1" colspan="1"><bold>9.59 ± 1.18</bold><break/><bold>6.62–11.19</bold></td><td rowspan="1" colspan="1"><bold>11.08 ± 0.70</bold><break/><bold>9.21–12.29</bold></td><td rowspan="1" colspan="1"><bold>3.55 ± 0.49</bold><break/><bold>2.63–4.39</bold></td><td rowspan="1" colspan="1"><bold>2.17 ± 0.28</bold><break/><bold>1.26–2.63</bold></td><td rowspan="1" colspan="1"><bold>20.67 ± 1.48</bold><break/><bold>16.94–23.23</bold></td><td rowspan="1" colspan="1"><bold>18.18 ± 1.40</bold><break/><bold>15.31–20.57</bold></td><td rowspan="1" colspan="1"><bold>1.67 ± 0.32</bold><break/><bold>1.15–2.52</bold></td></tr><tr><td rowspan="1" colspan="1">Bataburo Lodge<break/>(<italic>n</italic> = 2)</td><td rowspan="1" colspan="1">34.20–38.18</td><td rowspan="1" colspan="1">13.02–13.90</td><td rowspan="1" colspan="1">9.58–11.10</td><td rowspan="1" colspan="1">10.27–11.81</td><td rowspan="1" colspan="1">3.36–4.24</td><td rowspan="1" colspan="1">2.09–2.14</td><td rowspan="1" colspan="1">18.60–22.21</td><td rowspan="1" colspan="1">17.77–19.19</td><td rowspan="1" colspan="1">1.24–1.47</td></tr><tr><td rowspan="1" colspan="1">Edén<break/>(<italic>n</italic> = 3)</td><td rowspan="1" colspan="1">34.74 ± 2.68<break/>31.86–37.17</td><td rowspan="1" colspan="1">12.65 ± 1.37<break/>11.10–13.68</td><td rowspan="1" colspan="1">7.93 ± 1.34<break/>6.62–9.30</td><td rowspan="1" colspan="1">10.38 ± 1.02<break/>9.21–11.09</td><td rowspan="1" colspan="1">3.29 ± 0.63<break/>2.63–3.88</td><td rowspan="1" colspan="1">2.12 ± 0.16<break/>1.94–2.24</td><td rowspan="1" colspan="1">18.83 ± 1.64<break/>16.94–19.82</td><td rowspan="1" colspan="1">16.85± 1.35<break/>15.31–17.84</td><td rowspan="1" colspan="1">1.81 ± 0.22<break/>1.56–1.96</td></tr><tr><td rowspan="1" colspan="1">Reserva de Producción Faunística Cuyabeno PUCE<break/>(<italic>n</italic> = 7)</td><td rowspan="1" colspan="1">36.40 ± 1.53<break/>33.71–38.69</td><td rowspan="1" colspan="1">13.59 ± 0.60<break/>12.57–14.19</td><td rowspan="1" colspan="1">10.23 ± 0.75<break/>9.15–11.19</td><td rowspan="1" colspan="1">11.32 ± 0.45<break/>10.69–12.14</td><td rowspan="1" colspan="1">3.97 ± 0.26<break/>3.67–4.39</td><td rowspan="1" colspan="1">2.29 ± 0.15<break/>2.10–2.57</td><td rowspan="1" colspan="1">21.65 ± 0.69<break/>20.63–22.43</td><td rowspan="1" colspan="1">19.56 ± 0.83<break/>18.36–20.57</td><td rowspan="1" colspan="1">1.89 ± 0.35<break/>1.55–2.52</td></tr><tr><td rowspan="1" colspan="1">La Primavera<break/>(<italic>n</italic> = 2)</td><td rowspan="1" colspan="1">35.26–38.49</td><td rowspan="1" colspan="1">13.41–14.58</td><td rowspan="1" colspan="1">9.36–11.01</td><td rowspan="1" colspan="1">10.90–11.14</td><td rowspan="1" colspan="1">3.02–3.67</td><td rowspan="1" colspan="1">1.26–2.28</td><td rowspan="1" colspan="1">20.84–20.91</td><td rowspan="1" colspan="1">17.20–17.69</td><td rowspan="1" colspan="1">1.27–1.86</td></tr><tr><td rowspan="1" colspan="1">Selva Lodge<break/>(<italic>n</italic> = 2)</td><td rowspan="1" colspan="1">37.48–39.17</td><td rowspan="1" colspan="1">12.98–16.22</td><td rowspan="1" colspan="1">8.77–9.94</td><td rowspan="1" colspan="1">11.72–12.29</td><td rowspan="1" colspan="1">3.24–3.33</td><td rowspan="1" colspan="1">2.43–2.63</td><td rowspan="1" colspan="1">20.86–23.23</td><td rowspan="1" colspan="1">16.12–19.90</td><td rowspan="1" colspan="1">1.61–1.90</td></tr><tr><td rowspan="1" colspan="1"><bold><italic><tp:taxon-name>Hypsiboas tetete</tp:taxon-name></italic></bold><break/><bold>Comunidad Santa Rosa</bold><break/><bold>(<italic>n</italic> = 5)</bold></td><td rowspan="1" colspan="1"><bold>31.72 ± 0.42</bold><break/><bold>31.15–32.24</bold></td><td rowspan="1" colspan="1"><bold>12.22 ± 0.15</bold><break/><bold>12.01–12.40</bold></td><td rowspan="1" colspan="1"><bold>8.13 ± 0.53</bold><break/><bold>7.48–8.75</bold></td><td rowspan="1" colspan="1"><bold>10.32 ± 0.24</bold><break/><bold>9.97–10.64</bold></td><td rowspan="1" colspan="1"><bold>3.60 ± 0.25</bold><break/><bold>3.38–4.02</bold></td><td rowspan="1" colspan="1"><bold>2.62 ± 0.35</bold><break/><bold>2.25–3.01</bold></td><td rowspan="1" colspan="1"><bold>17.62 ± 0.24</bold><break/><bold>17.30–17.93</bold></td><td rowspan="1" colspan="1"><bold>16.50 ± 0.36</bold><break/><bold>16.09–17.00</bold></td><td rowspan="1" colspan="1"><bold>Calcar absent</bold></td></tr></tbody></table></table-wrap><table-wrap id="T2" position="float" orientation="portrait"><label>Table 2.</label><caption><p>Descriptive statistics for morphometric measurements of female <italic><tp:taxon-name>Hypsiboas alfaroi</tp:taxon-name></italic>, <italic><tp:taxon-name>Hypsiboas almendarizae</tp:taxon-name></italic>, <italic><tp:taxon-name>Hypsiboas calcaratus</tp:taxon-name></italic>, <italic><tp:taxon-name>Hypsiboas fasciatus</tp:taxon-name></italic>, <italic><tp:taxon-name>Hypsiboas maculateralis</tp:taxon-name></italic>, and <italic><tp:taxon-name>Hypsiboas tetete</tp:taxon-name></italic> used for Principal Component Analysis. Mean ± SD is given with range below. Bold figures represent combined values for females from all populations. Abbreviations are: SVL = Snout-vent length; FOOT = Foot length; HL = Head length; HW = Head width; ED = Eye diameter; TD= Tympanum diameter; TL = Tibia length; FL = Femur length; CL = Calcar length. All measurements are in mm.</p></caption><table><tbody><tr><th rowspan="1" colspan="1">Species</th><th rowspan="1" colspan="1">SVL</th><th rowspan="1" colspan="1">FOOT</th><th rowspan="1" colspan="1">HL</th><th rowspan="1" colspan="1">HW</th><th rowspan="1" colspan="1">ED</th><th rowspan="1" colspan="1">TD</th><th rowspan="1" colspan="1">TL</th><th rowspan="1" colspan="1">FL</th><th rowspan="1" colspan="1">CL</th></tr><tr><td rowspan="1" colspan="1"><bold><italic><tp:taxon-name>Hypsiboas alfaroi</tp:taxon-name></italic></bold><break/><bold>(<italic>n</italic> = 12)</bold></td><td rowspan="1" colspan="1"><bold>44.51 ± 3.09</bold><break/><bold>39.68–49.21</bold></td><td rowspan="1" colspan="1"><bold>16.72 ± 1.96</bold><break/><bold>11.39–18.94</bold></td><td rowspan="1" colspan="1"><bold>11.59 ± 1.17</bold><break/><bold>8.90–13.09</bold></td><td rowspan="1" colspan="1"><bold>14.21 ± 1.33</bold><break/><bold>1.55–15.76</bold></td><td rowspan="1" colspan="1"><bold>4.12 ± 0.56</bold><break/><bold>3.23–5.00</bold></td><td rowspan="1" colspan="1"><bold>2.96 ± 0.32</bold><break/><bold>2.22–3.44</bold></td><td rowspan="1" colspan="1"><bold>25.47 ± 1.93</bold><break/><bold>22.88–9.44</bold></td><td rowspan="1" colspan="1"><bold>22.77 ± 1.64</bold><break/><bold>19.88–25.66</bold></td><td rowspan="1" colspan="1"><bold>Calcar absent</bold></td></tr><tr><td rowspan="1" colspan="1">Estación Científica Yasuní PUCE<break/>(<italic>n</italic> = 4)</td><td rowspan="1" colspan="1">42.81 ± 2.08<break/>40.27–45.37</td><td rowspan="1" colspan="1">15.82 ± 2.99<break/>11.39–17.71</td><td rowspan="1" colspan="1">11.71 ± 0.66<break/>11.03–12.28</td><td rowspan="1" colspan="1">13.93 ± 1.05<break/>12.41–14.70</td><td rowspan="1" colspan="1">4.12 ± 0.36<break/>3.59–4.34</td><td rowspan="1" colspan="1">2.87 ± 0.23<break/>2.60–3.14</td><td rowspan="1" colspan="1">24.83 ± 1.52<break/>23.18–26.80</td><td rowspan="1" colspan="1">22.91 ± 1.32<break/>21.17–24.35</td><td rowspan="1" colspan="1">Calcar absent</td></tr><tr><td rowspan="1" colspan="1">Playas de Cuyabeno<break/>(<italic>n</italic> = 2)</td><td rowspan="1" colspan="1">44.51–48.01</td><td rowspan="1" colspan="1">16.60–17.41</td><td rowspan="1" colspan="1">12.15–13.09</td><td rowspan="1" colspan="1">14.99–15.71</td><td rowspan="1" colspan="1">4.91–5.00</td><td rowspan="1" colspan="1">3.18–3.44</td><td rowspan="1" colspan="1">24.61–25.11</td><td rowspan="1" colspan="1">21.16–23.38</td><td rowspan="1" colspan="1">Calcar absent</td></tr><tr><td rowspan="1" colspan="1"><bold><italic><tp:taxon-name>Hypsiboas almendarizae</tp:taxon-name></italic></bold><break/><bold>(<italic>n</italic> = 4)</bold></td><td rowspan="1" colspan="1"><bold>48.11 ± 6.88</bold><break/><bold>37.80–51.94</bold></td><td rowspan="1" colspan="1"><bold>19.36 ± 2.92</bold><break/><bold>15.11–21.64</bold></td><td rowspan="1" colspan="1"><bold>11.59 ± 1.96</bold><break/><bold>8.70–12.99</bold></td><td rowspan="1" colspan="1"><bold>14.77 ± 2.45</bold><break/><bold>11.15–16.59</bold></td><td rowspan="1" colspan="1"><bold>4.08 ± 0.66</bold><break/><bold>3.45–4.68</bold></td><td rowspan="1" colspan="1"><bold>2.52 ± 0.41</bold><break/><bold>2.07–3.00</bold></td><td rowspan="1" colspan="1"><bold>25.81 ± 6.88</bold><break/><bold>15.51–29.74</bold></td><td rowspan="1" colspan="1"><bold>24.46 ± 3.41</bold><break/><bold>19.40–26.62</bold></td><td rowspan="1" colspan="1"><bold>1.89 ± 0.55</bold><break/><bold>1.20–2.53</bold></td></tr><tr><td rowspan="1" colspan="1">Nueve de Octubre<break/>(<italic>n</italic> = 3)</td><td rowspan="1" colspan="1">51.54 ± 0.35<break/>51.26–51.94</td><td rowspan="1" colspan="1">20.78 ± 0.88<break/>19.87–21.64</td><td rowspan="1" colspan="1">12.55 ± 0.43<break/>12.14–12.99</td><td rowspan="1" colspan="1">15.98 ± 0.54<break/>15.61–16.59</td><td rowspan="1" colspan="1">4.28 ± 0.62<break/>3.57–4.68</td><td rowspan="1" colspan="1">2.68 ± 0.34<break/>2.32–3.00</td><td rowspan="1" colspan="1">29.25 ± 0.44<break/>28.87–29.74</td><td rowspan="1" colspan="1">26.15 ± 0.60<break/>25.47–26.62</td><td rowspan="1" colspan="1">2.12 ± 0.36<break/>1.87–2.53</td></tr><tr><td rowspan="1" colspan="1"><bold><italic><tp:taxon-name>Hypsiboas calcaratus</tp:taxon-name></italic></bold><break/><bold>(<italic>n</italic> = 4)</bold></td><td rowspan="1" colspan="1"><bold>50.92 ± 4.80</bold><break/><bold>45.94–56.29</bold></td><td rowspan="1" colspan="1"><bold>20.56 ± 2.05</bold><break/><bold>18.44–23.17</bold></td><td rowspan="1" colspan="1"><bold>13.08 ± 2.03</bold><break/><bold>11.04–15.83</bold></td><td rowspan="1" colspan="1"><bold>16.46 ± 1.85</bold><break/><bold>14.59–18.42</bold></td><td rowspan="1" colspan="1"><bold>4.14 ± 0.86</bold><break/><bold>3.57–5.42</bold></td><td rowspan="1" colspan="1"><bold>3.12 ± 0.50</bold><break/><bold>2.67–3.77</bold></td><td rowspan="1" colspan="1"><bold>31.00 ± 3.13</bold><break/><bold>28.10–35.29</bold></td><td rowspan="1" colspan="1"><bold>26.05 ± 2.15</bold><break/><bold>24.47–29.09</bold></td><td rowspan="1" colspan="1"><bold>2.62 ± 0.16</bold><break/><bold>2.42–2.78</bold></td></tr><tr><td rowspan="1" colspan="1"><bold><italic><tp:taxon-name>Hypsiboas fasciatus</tp:taxon-name></italic></bold><break/><bold>(<italic>n</italic> = 5)</bold></td><td rowspan="1" colspan="1"><bold>51.89 ± 3.18</bold><break/><bold>47.16–54.84</bold></td><td rowspan="1" colspan="1"><bold>20.44 ± 1.23</bold><break/><bold>18.79–21.98</bold></td><td rowspan="1" colspan="1"><bold>13.91 ± 0.79</bold><break/><bold>12.59–14.53</bold></td><td rowspan="1" colspan="1"><bold>16.57 ± 0.72</bold><break/><bold>15.80–17.38</bold></td><td rowspan="1" colspan="1"><bold>4.83 ± 0.43</bold><break/><bold>4.28–5.32</bold></td><td rowspan="1" colspan="1"><bold>3.25 ± 0.38</bold><break/><bold>2.70–3.77</bold></td><td rowspan="1" colspan="1"><bold>29.58 ± 1.46</bold><break/><bold>28.55–32.09</bold></td><td rowspan="1" colspan="1"><bold>27.02 ± 1.34</bold><break/><bold>25.74–29.20</bold></td><td rowspan="1" colspan="1"><bold>1.95 ± 0.15</bold><break/><bold>1.73–2.09</bold></td></tr><tr><td rowspan="1" colspan="1"><bold><italic><tp:taxon-name>Hypsiboas maculateralis</tp:taxon-name></italic></bold><break/><bold>(<italic>n</italic> = 6)</bold></td><td rowspan="1" colspan="1"><bold>45.18 ± 9.39</bold><break/><bold>32.04–55.31</bold></td><td rowspan="1" colspan="1"><bold>16.27 ± 3.29</bold><break/><bold>11.25–19.77</bold></td><td rowspan="1" colspan="1"><bold>11.76 ± 2.40</bold><break/><bold>8.28–14.10</bold></td><td rowspan="1" colspan="1"><bold>14.21 ± 2.95</bold><break/><bold>10.01–17.37</bold></td><td rowspan="1" colspan="1"><bold>3.78 ± 0.26</bold><break/><bold>3.34–4.06</bold></td><td rowspan="1" colspan="1"><bold>2.43 ± 0.52</bold><break/><bold>1.70–3.00</bold></td><td rowspan="1" colspan="1"><bold>25.23 ± 4.42</bold><break/><bold>18.04–29.66</bold></td><td rowspan="1" colspan="1"><bold>21.90 ± 4.22</bold><break/><bold>15.48–26.54</bold></td><td rowspan="1" colspan="1"><bold>1.61 ± 0.40</bold><break/><bold>1.09–2.22</bold></td></tr><tr><td rowspan="1" colspan="1">Zábalo<break/>(<italic>n</italic> = 2)</td><td rowspan="1" colspan="1">32.04–38.26</td><td rowspan="1" colspan="1">11.25–14.58</td><td rowspan="1" colspan="1">8.28–9.28</td><td rowspan="1" colspan="1">10.01–12.38</td><td rowspan="1" colspan="1">3.34–3.61</td><td rowspan="1" colspan="1">1.70–2.03</td><td rowspan="1" colspan="1">18.04–22.82</td><td rowspan="1" colspan="1">15.48–19.15</td><td rowspan="1" colspan="1">1.09–1.39</td></tr><tr><td rowspan="1" colspan="1"><bold><italic><tp:taxon-name>Hypsiboas tetete</tp:taxon-name></italic></bold><break/><bold>Jatun Sacha</bold><break/><bold>(<italic>n</italic> = 2)</bold></td><td rowspan="1" colspan="1"><bold>45.33–45.85</bold></td><td rowspan="1" colspan="1"><bold>16.81–18.17</bold></td><td rowspan="1" colspan="1"><bold>11.15–12.96</bold></td><td rowspan="1" colspan="1"><bold>13.66–14.11</bold></td><td rowspan="1" colspan="1"><bold>4.09–4.96</bold></td><td rowspan="1" colspan="1"><bold>3.56–3.85</bold></td><td rowspan="1" colspan="1"><bold>25.45–25.78</bold></td><td rowspan="1" colspan="1"><bold>21.18–21.81</bold></td><td rowspan="1" colspan="1"><bold>Calcar absent</bold></td></tr></tbody></table></table-wrap><table-wrap id="T3" position="float" orientation="portrait"><label>Table 3.</label><caption><p>Call traits of <italic><tp:taxon-name>Hypsiboas</tp:taxon-name></italic> spp. analyzed in this study. See text for details.</p></caption><table><tbody><tr><th rowspan="1" colspan="1">Character</th><th rowspan="1" colspan="1">Description</th></tr><tr><td rowspan="1" colspan="1">Call duration</td><td rowspan="1" colspan="1">Time from the beginning of the first note to the end of the last note of the call</td></tr><tr><td rowspan="1" colspan="1">Number of notes</td><td rowspan="1" colspan="1">Number of notes in the call</td></tr><tr><td rowspan="1" colspan="1">Rise time</td><td rowspan="1" colspan="1">Time from the beginning of the call to the point of its maximum amplitude</td></tr><tr><td rowspan="1" colspan="1">Call dominant frequency</td><td rowspan="1" colspan="1">The frequency with the greatest amount of sound energy along all the call</td></tr><tr><td rowspan="1" colspan="1">Call fundamental frequency</td><td rowspan="1" colspan="1">The frequency with the greatest amount of sound energy in the first harmonic, measured along all the call</td></tr><tr><td rowspan="1" colspan="1">Dominant frequency at the beginning to the third note</td><td rowspan="1" colspan="1">The frequency with the greatest amount of sound energy measured at the beginning of the third note</td></tr><tr><td rowspan="1" colspan="1">Fundamental frequency at the beginning to the third note</td><td rowspan="1" colspan="1">The frequency of the first harmonic measured at the beginning of the third note</td></tr><tr><td rowspan="1" colspan="1">Dominant frequency at the end to the third note</td><td rowspan="1" colspan="1">The frequency with the greatest amount of sound energy measured at the end of the third note</td></tr><tr><td rowspan="1" colspan="1">Fundamental frequency at the end to the third note</td><td rowspan="1" colspan="1">The frequency of the first harmonic measured at the end of the third note</td></tr><tr><td rowspan="1" colspan="1">Number of pulses</td><td rowspan="1" colspan="1">Number of pulses per note</td></tr><tr><td rowspan="1" colspan="1">Pulse repetition rate</td><td rowspan="1" colspan="1">Number of pulses per second</td></tr><tr><td rowspan="1" colspan="1">Interval between calls</td><td rowspan="1" colspan="1">Time from end of call to the beginning of next call</td></tr></tbody></table></table-wrap><fig id="F17" position="float" orientation="portrait"><label>Figure 17.</label><caption><p>Distribution of <italic><tp:taxon-name>Hypsiboas calcaratus</tp:taxon-name></italic> and <italic><tp:taxon-name>Hypsiboas maculateralis</tp:taxon-name></italic>. Localities are based on museum specimens from Museo de Historia Natural Gustavo Orcés of Escuela Politécnica Nacional, Museo de Zoología of Pontificia Universidad Católica del Ecuador, Natural History Museum University of Kansas, and Smithsonian Institution National Museum of Natural History.</p></caption><graphic xmlns:xlink="http://www.w3.org/1999/xlink" xlink:href="ZooKeys-370-001-g018.jpg" position="float" orientation="portrait" xlink:type="simple"/></fig></tp:treatment-sec><ref-list><ref id="B21"><mixed-citation xmlns:xlink="http://www.w3.org/1999/xlink" xlink:type="simple"><person-group><name name-style="western"><surname>Frost</surname><given-names>DR</given-names></name></person-group> (<year>2013</year>) <source>Amphibian Species of the World: an Online Reference. Version 5.6 (9 January 2013).</source><comment>Electronic database accessible at</comment><ext-link ext-link-type="uri" xlink:href="http://research.amnh.org/vz/herpetology/amphibia/" xlink:type="simple">http://research.amnh.org/vz/herpetology/amphibia/</ext-link><publisher-name>American Museum of Natural History</publisher-name>, <publisher-loc>New York, USA</publisher-loc>.</mixed-citation></ref><ref id="B9"><mixed-citation xmlns:xlink="http://www.w3.org/1999/xlink" xlink:type="simple"><person-group><name name-style="western"><surname>De la Riva</surname><given-names>I</given-names></name><name name-style="western"><surname>Köhler</surname><given-names>J</given-names></name><name name-style="western"><surname>Lötters</surname><given-names>S</given-names></name><name name-style="western"><surname>Reichle</surname><given-names>S</given-names></name></person-group> (<year>2000</year>) <article-title>Ten years of research on Bolivian amphibians: updated checklist, distribution, taxonomic problems, literature and iconography.</article-title><source>Revista Española de Herpetología</source><volume>14</volume>: <fpage>19</fpage>-<lpage>164</lpage>.</mixed-citation></ref></ref-list></tp:taxon-treatment>
