# Supplementary material for: Systematics of treefrogs of the Hypsiboas calcaratus and Hypsiboas fasciatus species complex (Anura, Hylidae) with the description of four new species
Source: Zookeys. 2014 Jan 15;(370):1–68. doi: 10.3897/zookeys.370.6291 (PMC3904076; doi:10.3897/zookeys.370.6291)
Supplement: XML Treatment for Hypsiboas fasciatus [file zookeys.370.6291-treatment2.xml]

<!DOCTYPE tp:taxon-treatment
  PUBLIC "-//TaxonX//DTD Taxonomic Treatment Publishing DTD v0 20100105//EN" "tax-treatment-NSO.dtd">
<tp:taxon-treatment xmlns:tp="http://www.plazi.org/taxpub"><tp:treatment-meta><mixed-citation publication-type="journal"><person-group><name><surname>Caminer</surname><given-names>Marcel A.</given-names></name><name><surname>Ron</surname><given-names>Santiago R.</given-names></name></person-group><article-title>Systematics of treefrogs of the <italic>Hypsiboas calcaratus</italic> and <italic>Hypsiboas fasciatus</italic> species complex (Anura, Hylidae) with the description of four new species</article-title><source>Zookeys</source><day>15</day><month>1</month><year>2014</year><volume>2014</volume><issue>370</issue><fpage>1</fpage><lpage>68</lpage><pub-id pub-id-type="doi">10.3897/zookeys.370.6291</pub-id></mixed-citation></tp:treatment-meta><tp:nomenclature><tp:taxon-name>
                        <tp:taxon-name-part taxon-name-part-type="genus">Hypsiboas</tp:taxon-name-part>
                        <tp:taxon-name-part taxon-name-part-type="species">fasciatus</tp:taxon-name-part>
                        <object-id xmlns:xlink="http://www.w3.org/1999/xlink" xlink:type="simple">http://species-id.net/wiki/Hypsiboas_fasciatus</object-id>
                    </tp:taxon-name><tp:taxon-authority>(Günther, 1858)</tp:taxon-authority><tp:nomenclature-citation-list><tp:nomenclature-citation><tp:taxon-name>Hyla fasciata</tp:taxon-name><comment> Gunther, 1858: 327. Holotype: BMNH 58.4.25.22, a female from “Anden von Ecuador” (Andes of Ecuador).</comment></tp:nomenclature-citation></tp:nomenclature-citation-list></tp:nomenclature><tp:treatment-sec sec-type="Diagnosis"><title>Diagnosis.</title><p>A member of the genus <!--PageBreak--><italic><tp:taxon-name>Hypsiboas</tp:taxon-name></italic> characterized by: (1) mean SVL 35.40 mm in males (range 32.65–37.74; <italic>n</italic> = 19), 51.89 mm in females (range 47.16–54.84; <italic>n</italic> = 5); (2) basal webbing on fingers; (3) calcar small and conical; (4) dorsal coloration varying from cream to grayish brown, pinkish white or brown, with dark marks in some individuals (e.g., broad transversal bands); (5) middorsal brown stripe often present; (6) flanks pale cream or gray (in life, blue in large females and light blue or white in males) with dark brown vertical bars; (7) hidden surfaces of thighs pale cream or gray (in life, blue in large females and light blue or white in males) with dark brown transversal bars; (8) ventral surfaces of thighs creamy white, yellowish white or brown; (9) venter creamy white or yellowish white; (10) webbing on feet; (11) in life, iris creamy silver or bronze with upper red to reddish brown band; (12) prepollical spine present in males.</p><p><italic><tp:taxon-name>Hypsiboas fasciatus</tp:taxon-name></italic> is most similar to <italic><tp:taxon-name>Hypsiboas almendarizae</tp:taxon-name></italic> sp. n. and <italic><tp:taxon-name>Hypsiboas calcaratus</tp:taxon-name></italic>. <italic><tp:taxon-name>Hypsiboas calcaratus</tp:taxon-name></italic> can be distinguished from <italic><tp:taxon-name>Hypsiboas fasciatus</tp:taxon-name></italic> by the shape of the calcar (large and triangular in <italic><tp:taxon-name>Hypsiboas calcaratus</tp:taxon-name></italic> vs. small and conical in <italic><tp:taxon-name>Hypsiboas fasciatus</tp:taxon-name></italic>), structure of the advertisement calls (<xref ref-type="fig" rid="F12">Fig. 12A–B</xref> and <xref ref-type="fig" rid="F12">12E–F</xref>), and by the yellow to orange color of the upper band in the iris (red to reddish brown in <italic><tp:taxon-name>Hypsiboas fasciatus</tp:taxon-name></italic>). <italic><tp:taxon-name>Hypsiboas almendarizae</tp:taxon-name></italic> sp. n. differs from <italic><tp:taxon-name>Hypsiboas fasciatus</tp:taxon-name></italic> in having narrower transversal dark bars on the flanks and thighs (mean width of bars on thighs = 5.05% of femur length, SD = 0.61, in <italic><tp:taxon-name>Hypsiboas almendarizae</tp:taxon-name></italic> sp. n.vs. 8.58%, SD = 1.56, in <italic><tp:taxon-name>Hypsiboas fasciatus</tp:taxon-name></italic>). The color of the upper band in the iris also distinguishes both species (red to reddish brown in <italic><tp:taxon-name>Hypsiboas fasciatus</tp:taxon-name></italic> vs. yellow to orange in <italic><tp:taxon-name>Hypsiboas almendarizae</tp:taxon-name></italic> sp. n.; <xref ref-type="fig" rid="F14">Fig. 14A–B</xref>).</p><p><italic><tp:taxon-name>Hypsiboas fasciatus</tp:taxon-name></italic> differs from <italic><tp:taxon-name>Hypsiboas maculateralis</tp:taxon-name></italic> sp. n. in advertisement call (<xref ref-type="fig" rid="F12">Figs 12A–B</xref> and <xref ref-type="fig" rid="F13">13A–B</xref>) and in the presence of transversal bars on the flanks and hidden surfaces of the thighs (dark blotches instead of bars in <italic><tp:taxon-name>Hypsiboas maculateralis</tp:taxon-name></italic> sp. n.) <italic><tp:taxon-name>Hypsiboas fasciatus</tp:taxon-name></italic> can easily be distinguished from <italic><tp:taxon-name>Hypsiboas alfaroi</tp:taxon-name></italic> sp. n. and <italic><tp:taxon-name>Hypsiboas tetete</tp:taxon-name></italic> sp. n. by the presence of a calcar (instead of a small tubercle on the heel) and by the absence of dark flecks on the gular region and chest (present in <italic><tp:taxon-name>Hypsiboas alfaroi</tp:taxon-name></italic> sp. n. and <italic><tp:taxon-name>Hypsiboas tetete</tp:taxon-name></italic> sp. n.) Morphological characters useful to differentiate <italic><tp:taxon-name>Hypsiboas fasciatus</tp:taxon-name></italic> from other species are shown in <xref ref-type="table" rid="T6">Table 6</xref>.</p></tp:treatment-sec><tp:treatment-sec sec-type="Variation"><title>Variation.</title><p>Variation in dorsal and ventral coloration of preserved specimens is shown in <xref ref-type="fig" rid="F5">Figure 5</xref>. Background dorsal coloration varies from cream (e.g., QCAZ 41488, 48584) to pale grayish brown (e.g., QCAZ 18271), grayish brown (e.g., QCAZ 27258), pinkish white (e.g., QCAZ 41575), pale brown (e.g., QCAZ 23148) or brown (e.g., QCAZ 26497). Irregular dorsal marks can be present in diverse patterns. A dark middorsal stripe extends from the tip of the snout to the mid-sacrum (e.g., QCAZ 26497) or to the vent (QCAZ 23144). In a few individuals, the middorsal line is absent (QCAZ 17123, 31040). In some individuals (e.g., QCAZ 41575) broad transversal bands are present on the dorsum; narrower brown transversal bars are present on the dorsal surfaces of the limbs (one or two on the upper arm and forearm and three to five on the thigh, shank, and foot). In some individuals, scattered minute brown dots may be present on dorsum (e.g., QCAZ 48584). The coloration of flanks and hidden surfaces of thighs vary from pale cream to creamy white, brown or gray, with dark brown vertical bars (4 to 12 on each flank and 6 to 12 on each thigh). The area with vertical bars extends from the groin to the axilla (e.g., QCAZ 41575) or to the mid flank (e.g., QCAZ 41576, 18271). In some individuals, similar transversal <!--PageBreak--><!--PageBreak-->bars can be present on the hidden surfaces of the shanks, ventral surfaces of the forelimbs, and dorsal surfaces of the feet (e.g., QCAZ 41575). The shape of the calcar is small and conical and shows little variation among individuals.</p><fig id="F5" position="float" orientation="portrait"><label>Figure 5.</label><caption><p>Adult <italic><tp:taxon-name>Hypsiboas fasciatus</tp:taxon-name></italic> showing variation in dorsal and ventral coloration of preserved specimens. From left to right, first and second rows: QCAZ 24866, 26497, 41575 (females); third and fourth rows: QCAZ 18271, 41488, 41576, 48584 (males). See <xref ref-type="app" rid="APP1">Appendix</xref> for locality data. All specimens are shown at the same scale.</p></caption><graphic xmlns:xlink="http://www.w3.org/1999/xlink" xlink:href="ZooKeys-370-001-g006.jpg" position="float" orientation="portrait" xlink:type="simple"/></fig><p>Ventral areas vary from creamy white (e.g., QCAZ 48584) to yellowish white (e.g., QCAZ 41576, 41488). A narrow to wide brown stripe can be present on the outer edge of the hands, forearms, thighs, feet, and tarsal folds (e.g., QCAZ 48584, 41576, 41575, 26497). In some specimens, scattered minute pale brown blotches can be present on the lips (e.g., QCAZ 26497, 24866). Coloration of webbing and discs vary from yellowish white to brown or gray. Bones are white.</p><p>In the examined series of adults, the largest male has a SVL of 37.74 mm, and the largest female 54.84 mm; mean male SVL = 35.40 mm (<italic>n</italic> = 19; SD = 1.65), mean female SVL = 51.89 mm (<italic>n</italic> = 5; SD = 3.18). Females are significantly larger than males (<italic>t</italic> = -16.24, df = 22, <italic>P</italic> &lt; 0.001). Inter-population variation in size and other morphometric variables is shown in <xref ref-type="table" rid="T1">Tables 1</xref> and <xref ref-type="table" rid="T2">2</xref>.</p></tp:treatment-sec><tp:treatment-sec sec-type="Coloration in life"><title>Coloration in life.</title><p>(based on digital photographs; <xref ref-type="fig" rid="F4">Figs 4A</xref> and <xref ref-type="fig" rid="F8">8A</xref>). Dorsal surfaces vary from pale yellowish tan (e.g., QCAZ 47070) to brown (e.g., QCAZ 48611) with a middorsal dark brown line (e.g., QCAZ 48585) and scattered minute black dots (e.g., QCAZ 47051); some individuals have diffuse broad pale brown transversal bands on the dorsum (e.g., QCAZ 48583); pale brown transversal bars are present on the dorsal surfaces of the limbs; flanks and hidden surfaces of thighs are white, light blue or blue with dark brown vertical bars (e.g., QCAZ 47070, 47051); in some specimens, dark brown vertical bars are present on the hidden surfaces of the shanks, ventral surfaces of the upper arms and dorsal surfaces of the feet (e.g., QCAZ 48671); venter creamy white, sometimes with yellowish white on its posterior half (e.g., QCAZ 48670); ventral surfaces of hindlimbs and forelimbs translucent pinkish white (e.g., QCAZ 47051) or brown (e.g., QCAZ 48611); in some specimens, ventral surfaces of the thighs creamy white (e.g., QCAZ 47070); discs and webbing pale yellowish tan (e.g., QCAZ 48584) or brown (e.g., QCAZ 48611); a narrow to wide brown stripe is present on the outer edge of the hands, forearms, thighs, feet, and tarsal folds (e.g., QCAZ 48611); iris creamy silver (e.g., QCAZ 48584) or bronze (e.g., QCAZ 48611) with upper red to reddish brown band (e.g., QCAZ 48628); bones vary from green (e.g., QCAZ 48671) to white (e.g., QCAZ 48628).</p></tp:treatment-sec><tp:treatment-sec sec-type="Advertisement call"><title>Advertisement call.</title><p>We recorded calls of one male at Bombuscaro (Provincia Zamora Chinchipe) on 9 June 2010, three males at La Pradera (Provincia Morona Santiago) on 10 June 2010, and one male at Comunidad San Luis (Provincia Morona Santiago) on 13 June 2010. The advertisement call consists of three to five quack notes (<xref ref-type="fig" rid="F12">Fig. 12A–B</xref>). Mean call duration is 0.52 s (SD = 0.24) and mean rise time is 0.24 s (SD = 0.06). Sound frequency increases from the beginning to the end of the note; mean dominant frequency is 1855.81 Hz (SD = 148.08) and mean fundamental frequency is 884.89 Hz (SD = 105.52). Other call parameters are listed in <xref ref-type="table" rid="T7">Table 7</xref>.</p></tp:treatment-sec><tp:treatment-sec sec-type="Distribution and ecology"><title>Distribution and ecology.</title><!--PageBreak--><!--PageBreak--><p><italic><tp:taxon-name>Hypsiboas fasciatus</tp:taxon-name></italic> has been recorded in the Ecuadorian and Peruvian Amazon basin (Morona Santiago and Zamora-Chinchipe provinces in Ecuador and Región Amazonas in Peru) (<xref ref-type="fig" rid="F15">Fig. 15</xref>). Localities with known elevation range from 730 to 1593 m above sea level. The elevation at Romerillos Alto (1593 m) is the highest known locality for <italic><tp:taxon-name>Hypsiboas fasciatus</tp:taxon-name></italic>, while Tink (730 m) is the lowest.</p><p>Specimens from Comunidad San Luis, La Pradera, La Pituca, Limón, Miazi Alto, Nueva Principal, and Tiink were found in primary and secondary forest, perching on vegetation 30 to 200 cm above the ground, in flooded areas, ponds, swamps, and near streams. Individuals in Zamora were found in grassy swamps roosting in shrubs between 30 and 110 cm above ground.</p><p>Vegetation types for Ecuadorian localities are: (1) Amazonian Evergreen Foothill Forest, characterized by a mixture of Amazonian and Andean vegetation with a canopy of 30 m, (2) Evergreen Lower Montane Forest of the Amazonian Range, characterized by trees reaching 20–30 m of height and abundant epiphytes and hemiepiphytes, with <italic><tp:taxon-name>Dictyocaryum lamarckianum</tp:taxon-name></italic> (<tp:taxon-name>Arecaceae</tp:taxon-name>) as dominant species, and (3) Evergreen Lower Montane Forest of the East of the Southern Andes, characterized by abundant epiphytes, trees reaching 30 m of height with <italic><tp:taxon-name>Podocarpus</tp:taxon-name></italic> as dominant species.</p></tp:treatment-sec><tp:treatment-sec sec-type="Conservation Status"><title>Conservation Status.</title><p>Its distribution polygon has 8,572 km<sup>2</sup> of which 2,198 km<sup>2</sup> (25.6%) have been degraded by human activities, especially agriculture and cattle raising (estimated from <xref ref-type="bibr" rid="B36">Ministerio de Ambiente del Ecuador 2013</xref>). Because habitat degradation is increasing, we assign <italic><tp:taxon-name>Hypsiboas fasciatus</tp:taxon-name></italic> to the Red List category Near Threatened. Its distribution polygon overlaps with three protected areas: Parque Nacional Podocarpus, Reserva Biológica el Quimi and Refugio de Vida Silvestre el Zarza. Its distribution polygon does not overlap with the polygon reported in the Red List assessment for this species by <xref ref-type="bibr" rid="B26">Icochea et al. (2004)</xref>. The new range represents &lt; 1% of the range reported in the IUCN Red List.</p></tp:treatment-sec><tp:treatment-sec><!--Section generated to contain objects referenced in tp:taxon-treatment.--><fig id="F12" position="float" orientation="portrait"><label>Figure 12.</label><caption><p>Calls of the <italic><tp:taxon-name>Hypsiboas calcaratus</tp:taxon-name></italic> species complex. <bold>A–B</bold> <italic><tp:taxon-name>Hypsiboas fasciatus</tp:taxon-name></italic> (QCAZ 48585) from La Pradera, Provincia Morona Santiago <bold>C–D</bold> <italic><tp:taxon-name>Hypsiboas almendarizae</tp:taxon-name></italic> (QCAZ 39650) from Limón, Provincia Morona Santiago <bold>E–F</bold> <italic><tp:taxon-name>Hypsiboas calcaratus</tp:taxon-name></italic> (QCAZ 40085) from Tena, Provincia Napo. <bold>A, C, E</bold> are oscilograms and <bold>B, D, F</bold> spectrograms.</p></caption><graphic xmlns:xlink="http://www.w3.org/1999/xlink" xlink:href="ZooKeys-370-001-g013.jpg" position="float" orientation="portrait" xlink:type="simple"/></fig><fig id="F14" position="float" orientation="portrait"><label>Figure 14.</label><caption><p>Variation in color of the iris of <bold>A</bold> <italic><tp:taxon-name>Hypsiboas fasciatus</tp:taxon-name></italic> (QCAZ 47051), and <bold>B</bold> <italic><tp:taxon-name>Hypsiboas almendarizae</tp:taxon-name></italic> (QCAZ 42055). Calcar in <bold>C</bold> <italic><tp:taxon-name>Hypsiboas almendarizae</tp:taxon-name></italic> (QCAZ 39639) and <bold>D</bold> <italic><tp:taxon-name>Hypsiboas calcaratus</tp:taxon-name></italic> (QCAZ 40055). Note that the calcar in <italic><tp:taxon-name>Hypsiboas almendarizae</tp:taxon-name></italic> is large and conical while in <italic><tp:taxon-name>Hypsiboas calcaratus</tp:taxon-name></italic> is large and triangular. Dorsolateral views of the holotypes of <bold>E</bold> <italic><tp:taxon-name>Hypsiboas almendarizae</tp:taxon-name></italic>, adult male (QCAZ 39650), SVL = 36.72 mm <bold>F</bold> <italic><tp:taxon-name>Hypsiboas maculateralis</tp:taxon-name></italic>, adult male (QCAZ 40082), SVL = 36.16 mm; and <bold>G</bold> <italic><tp:taxon-name>Hypsiboas tetete</tp:taxon-name></italic>, adult male (QCAZ 40081), SVL = 31.15 mm.</p></caption><graphic xmlns:xlink="http://www.w3.org/1999/xlink" xlink:href="ZooKeys-370-001-g015.jpg" position="float" orientation="portrait" xlink:type="simple"/></fig><fig id="F13" position="float" orientation="portrait"><label>Figure 13.</label><caption><p>Calls of the <italic><tp:taxon-name>Hypsiboas calcaratus</tp:taxon-name></italic> species complex. <bold>A–B</bold> <italic><tp:taxon-name>Hypsiboas maculateralis</tp:taxon-name></italic> (QCAZ 40082) from Comunidad Santa Rosa, Provincia Napo <bold>C–D</bold> <italic><tp:taxon-name>Hypsiboas alfaroi</tp:taxon-name></italic> (QCAZ 43260) from Estación Científica Yasuní PUCE, Provincia Orellana <bold>E–H</bold> <italic><tp:taxon-name>Hypsiboas tetete</tp:taxon-name></italic> (QCAZ 40081) from Comunidad Santa Rosa, Provincia Napo. <bold>A, C, E, G</bold> are oscilograms and <bold>B, D, F, H</bold> spectrograms.</p></caption><graphic xmlns:xlink="http://www.w3.org/1999/xlink" xlink:href="ZooKeys-370-001-g014.jpg" position="float" orientation="portrait" xlink:type="simple"/></fig><table-wrap id="T6" position="float" orientation="portrait"><label>Table 6.</label><caption><p>Diagnostic characters of male specimens of the <italic><tp:taxon-name>Hypsiboas calcaratus</tp:taxon-name></italic> species complex. Coloration corresponds to preserved specimens unless otherwise noted.</p></caption><table><tbody><tr><th rowspan="1" colspan="1">Characters</th><th rowspan="1" colspan="1"><italic><tp:taxon-name>Hypsiboas alfaroi</tp:taxon-name></italic></th><th rowspan="1" colspan="1"><italic><tp:taxon-name>Hypsiboas almendarizae</tp:taxon-name></italic></th><th rowspan="1" colspan="1"><italic><tp:taxon-name>Hypsiboas calcaratus</tp:taxon-name></italic></th><th rowspan="1" colspan="1"><italic><tp:taxon-name>Hypsiboas fasciatus</tp:taxon-name></italic></th><th rowspan="1" colspan="1"><italic><tp:taxon-name>Hypsiboas maculateralis</tp:taxon-name></italic></th><th rowspan="1" colspan="1"><italic><tp:taxon-name>Hypsiboas tetete</tp:taxon-name></italic></th></tr><tr><td rowspan="1" colspan="1">Flank Coloration</td><td rowspan="1" colspan="1">Creamy white or gray with dark brown irregular spots</td><td rowspan="1" colspan="1">Pale cream or creamy white with thin dark brown vertical bars</td><td rowspan="1" colspan="1">Pale cream, creamy white or light gray with dark brown vertical bars</td><td rowspan="1" colspan="1">Pale cream, creamy white, brown or gray with dark brown vertical bars</td><td rowspan="1" colspan="1">Pale cream, creamy white or gray with dark brown blotches</td><td rowspan="1" colspan="1">Creamy white or gray with dark brown irregular spots</td></tr><tr><td rowspan="1" colspan="1">Coloration of the hidden surfaces of thighs</td><td rowspan="1" colspan="1">Creamy white, gray or brown with dark brown irregular spots</td><td rowspan="1" colspan="1">Pale cream or creamy white with thin dark brown transversal bars</td><td rowspan="1" colspan="1">Pale cream, creamy white or light gray with dark brown transversal bars</td><td rowspan="1" colspan="1">Pale cream, creamy white, brown or gray with dark brown transversal bars</td><td rowspan="1" colspan="1">Pale cream, creamy white or gray with dark brown blotches</td><td rowspan="1" colspan="1">Creamy white or brown with dark brown irregular spots</td></tr><tr><td rowspan="1" colspan="1">Size and shape of the calcar</td><td rowspan="1" colspan="1">Calcar absent. Only small tubercle present</td><td rowspan="1" colspan="1">Large and conical</td><td rowspan="1" colspan="1">Large and triangular</td><td rowspan="1" colspan="1">Small and conical</td><td rowspan="1" colspan="1">Large and triangular</td><td rowspan="1" colspan="1">Calcar absent. Only small tubercle present</td></tr><tr><td rowspan="1" colspan="1">Brown flecks on the neck and chest</td><td rowspan="1" colspan="1">Present</td><td rowspan="1" colspan="1">Absent</td><td rowspan="1" colspan="1">Absent</td><td rowspan="1" colspan="1">Absent</td><td rowspan="1" colspan="1">Sometimes present</td><td rowspan="1" colspan="1">Present</td></tr><tr><td rowspan="1" colspan="1">Iris upper band, in life</td><td rowspan="1" colspan="1">Ill-defined, yellow</td><td rowspan="1" colspan="1">Well-defined, yellow to orange</td><td rowspan="1" colspan="1">Well-defined, yellow to orange</td><td rowspan="1" colspan="1">Well-defined, red to reddish brown</td><td rowspan="1" colspan="1">Ill-defined, yellow</td><td rowspan="1" colspan="1">Ill-defined, yellow</td></tr></tbody></table></table-wrap><app id="APP1"><title>Appendix</title><sec sec-type="Examined specimens"><title>Examined specimens</title><p><italic><tp:taxon-name>Hyla leptoscelis</tp:taxon-name></italic>. BRAZIL: AMAZONAS: Lago do Tachy, above São Paulo Olivença, Rio Solimöes (BMNH 1947.2.23.10, holotype).</p><p><italic><tp:taxon-name>Hyla steinbachi</tp:taxon-name></italic>. BOLIVIA: PROVINCIA SARA: Departamento Santa Cruz de la Sierra (BMNH 1947.2.13.61–63, syntypes).</p><!--PageBreak--><p><italic><tp:taxon-name>Hypsiboas calcaratus</tp:taxon-name></italic>. ECUADOR: PROVINCIA ORELLANA: Río Napo, San Vicente (<named-content xmlns:xlink="http://www.w3.org/1999/xlink" content-type="dwc:verbatimCoordinates" xlink:type="simple">0.6790°S, 75.6511°W</named-content>), 203 m (QCAZ 44529–30); Río Napo, Chiroisla (<named-content xmlns:xlink="http://www.w3.org/1999/xlink" content-type="dwc:verbatimCoordinates" xlink:type="simple">0.5756°S, 75.8998°W</named-content>), 203 m (QCAZ 44422); Río Napo, Añangu (<named-content xmlns:xlink="http://www.w3.org/1999/xlink" content-type="dwc:verbatimCoordinates" xlink:type="simple">0.5249°S, 76.3844°W</named-content>), 255 m (QCAZ 43933–36, 43979); Río Napo, Edén (<named-content xmlns:xlink="http://www.w3.org/1999/xlink" content-type="dwc:verbatimCoordinates" xlink:type="simple">0.4983°S, 76.0711°W</named-content>), 216 m (QCAZ 44176–79, 44225, 44246–47, 44286); Estación Científica Tiputini, Universidad San Francisco de Quito (<named-content xmlns:xlink="http://www.w3.org/1999/xlink" content-type="dwc:verbatimCoordinates" xlink:type="simple">0.6387°S, 76.1492°W</named-content>), 230 m (QCAZ 12343–44); Río Rumiyacu (<named-content xmlns:xlink="http://www.w3.org/1999/xlink" content-type="dwc:verbatimCoordinates" xlink:type="simple">0.89566°S, 75.94783°W</named-content>), 250 m (QCAZ 20547–51); Parque Nacional Yasuní, between km 80 and km 75, on the road Pompeya-Iro (<named-content xmlns:xlink="http://www.w3.org/1999/xlink" content-type="dwc:verbatimCoordinates" xlink:type="simple">0.8401°S, 76.3024°W</named-content>), 243 m (QCAZ 43057, 43060, 43062–63); Pompeya-Iro road, 38.8 km from Pompeya (<named-content xmlns:xlink="http://www.w3.org/1999/xlink" content-type="dwc:verbatimCoordinates" xlink:type="simple">0.6535°S, 76.4535°W</named-content>), 237 m (QCAZ 8201); Parque Nacional Yasuní, km 9 Pompeya (<named-content xmlns:xlink="http://www.w3.org/1999/xlink" content-type="dwc:verbatimCoordinates" xlink:type="simple">0.4598°S, 76.5931°W</named-content>), 253–271 m (QCAZ 43034–35, 43038, 43046–47); Estación Científica Yasuní, Universidad Católica del Ecuador (<named-content xmlns:xlink="http://www.w3.org/1999/xlink" content-type="dwc:verbatimCoordinates" xlink:type="simple">0.6713°S, 76.4005°W</named-content>), 230–250 m (QCAZ 8210, 8812, 11912–13, 12386, 14815–17, 16792–97, 16798–99, 17825, 18264, 19202, 19204–05, 20290, 20305, 20837, 22488–89, 22561–66, 22866, 22988, 23038–39, 23065–69, 23848–54, 24214, 24282, 31445–46, 36869–78, 40985–86, 41005–06, 41015, 43242–48, 43256–59, 49205); Río Napo, sector La Primavera (<named-content xmlns:xlink="http://www.w3.org/1999/xlink" content-type="dwc:verbatimCoordinates" xlink:type="simple">0.4442°S, 76.7868°W</named-content>), 244 m (QCAZ 43824); El Coca (<named-content xmlns:xlink="http://www.w3.org/1999/xlink" content-type="dwc:verbatimCoordinates" xlink:type="simple">0.4778°S, 76.9898°W</named-content>), 257 m (QCAZ 43713, 43789); La Belleza, Comunidad Bocana del Suno (<named-content xmlns:xlink="http://www.w3.org/1999/xlink" content-type="dwc:verbatimCoordinates" xlink:type="simple">0.6922°S, 77.1353°W</named-content>), 309 m (QCAZ 33522, 33524); Aguarico, confluence of the Yasuní and Jatuncocha rivers (<named-content xmlns:xlink="http://www.w3.org/1999/xlink" content-type="dwc:verbatimCoordinates" xlink:type="simple">0.9836°S, 75.4183°W</named-content>), 200 m (EPN 5085–86); Aguarico, Ishpingo II oil well (<named-content xmlns:xlink="http://www.w3.org/1999/xlink" content-type="dwc:verbatimCoordinates" xlink:type="simple">1.0947°S, 75.6494°W</named-content>), 178 m (EPN 3865); Loreto, San José Daguano (<named-content xmlns:xlink="http://www.w3.org/1999/xlink" content-type="dwc:verbatimCoordinates" xlink:type="simple">0.8255°S, 77.4347°W</named-content>), 450 m (EPN 5674); San Luis de Armenia (<named-content xmlns:xlink="http://www.w3.org/1999/xlink" content-type="dwc:verbatimCoordinates" xlink:type="simple">0.4822°S, 77.0683°W</named-content>), 300 m (EPN 11739); PROVINCIA SUCUMBÍOS: Cuyabeno, Caña de Canangüeno (<named-content xmlns:xlink="http://www.w3.org/1999/xlink" content-type="dwc:verbatimCoordinates" xlink:type="simple">0.3990°S, 75.8753°W</named-content>), 222 m (QCAZ 11924); Reserva Faunística Cuyabeno (<named-content xmlns:xlink="http://www.w3.org/1999/xlink" content-type="dwc:verbatimCoordinates" xlink:type="simple">0.08498°N, 76.13444°W</named-content>), 273 m (QCAZ 2034, 2046–49, 2242, 4612); Laguna de Mateococha (<named-content xmlns:xlink="http://www.w3.org/1999/xlink" content-type="dwc:verbatimCoordinates" xlink:type="simple">0.01846°N, 76.22155°W</named-content>), 220 m (QCAZ 26062); Puerto Bolívar (<named-content xmlns:xlink="http://www.w3.org/1999/xlink" content-type="dwc:verbatimCoordinates" xlink:type="simple">0.0886°S, 76.1420°W</named-content>), 240 m (QCAZ 28181, 28185, 28197); La Selva Lodge (<named-content xmlns:xlink="http://www.w3.org/1999/xlink" content-type="dwc:verbatimCoordinates" xlink:type="simple">0.4981°S, 76.3738°W</named-content>), 245 m (QCAZ 4333, 25419, 25434); La Selva Lodge, Mandi Cocha (<named-content xmlns:xlink="http://www.w3.org/1999/xlink" content-type="dwc:verbatimCoordinates" xlink:type="simple">0.41666°S, 76.1333°W</named-content>), 250 m (QCAZ 11540–41, 11545, 12005–07, 12009); Reserva Limoncocha (<named-content xmlns:xlink="http://www.w3.org/1999/xlink" content-type="dwc:verbatimCoordinates" xlink:type="simple">0.4062°S, 76.6194°W</named-content>), 261 m (QCAZ 43100, 43131,43268); Shushufindi (<named-content xmlns:xlink="http://www.w3.org/1999/xlink" content-type="dwc:verbatimCoordinates" xlink:type="simple">0.0331°S, 76.6535°W</named-content>), 270 m (QCAZ 15188); Zancudococha (QCAZ 4535); Tarapoa (QCAZ 23095); Cofán Duvuno community (<named-content xmlns:xlink="http://www.w3.org/1999/xlink" content-type="dwc:verbatimCoordinates" xlink:type="simple">0.0333°S, 77.1166°W</named-content>), 340 m (EPN 4917); PROVINCIA NAPO: Reserva Yachana (<named-content xmlns:xlink="http://www.w3.org/1999/xlink" content-type="dwc:verbatimCoordinates" xlink:type="simple">0.8333°S, 77.1666°W</named-content>), 300 m (QCAZ 48833); Comunidad Santa Rosa, on the road to Tena (<named-content xmlns:xlink="http://www.w3.org/1999/xlink" content-type="dwc:verbatimCoordinates" xlink:type="simple">0.9895°S, 77.4412°W</named-content>), 341–439 m (QCAZ 40055–56, 40083); Tena, on the road to Jatun Sacha (<named-content xmlns:xlink="http://www.w3.org/1999/xlink" content-type="dwc:verbatimCoordinates" xlink:type="simple">1.0449°S, 77.76951°W</named-content>), 428 m (QCAZ 18173, 40084–85); on the road Hollín-Loreto (QCAZ 649); La Selva (QCAZ 7436–40, 7443); PROVINCIA PASTAZA: Canelos Sacha (<named-content xmlns:xlink="http://www.w3.org/1999/xlink" content-type="dwc:verbatimCoordinates" xlink:type="simple">1.5822°S, 77.7155°W</named-content>), 500–650 m (QCAZ 14956–75, 48712, 48718–20); Bataburo Lodge (<named-content xmlns:xlink="http://www.w3.org/1999/xlink" content-type="dwc:verbatimCoordinates" xlink:type="simple">1.2083°S, 76.7166°W</named-content>), 220 m (QCAZ 39442); Kapawi Lodge (<named-content xmlns:xlink="http://www.w3.org/1999/xlink" content-type="dwc:verbatimCoordinates" xlink:type="simple">2.5386°S, 76.8583°W</named-content>), 239 m (QCAZ 9018, 25513–14); Misión (<named-content xmlns:xlink="http://www.w3.org/1999/xlink" content-type="dwc:verbatimCoordinates" xlink:type="simple">2.2143°S, 76.5142°W</named-content>), 240 m (EPN 885); Montalvo (<named-content xmlns:xlink="http://www.w3.org/1999/xlink" content-type="dwc:verbatimCoordinates" xlink:type="simple">2.0666°S, 76.9666°W</named-content>), 305 m (EPN 884); Shionayacu (<named-content xmlns:xlink="http://www.w3.org/1999/xlink" content-type="dwc:verbatimCoordinates" xlink:type="simple">2.1001°S, 76.6334°W</named-content>), 360 m (EPN 886); FRENCH GUIANA: Kaw (<named-content xmlns:xlink="http://www.w3.org/1999/xlink" content-type="dwc:verbatimCoordinates" xlink:type="simple">4.7166°N, 52.1333°W</named-content>), 3 m (105PG); Cayenne, Crique Arataye (<named-content xmlns:xlink="http://www.w3.org/1999/xlink" content-type="dwc:verbatimCoordinates" xlink:type="simple">4°N, 52.66°W</named-content>), 70 m (USNM 247780); Lac Toponow (<named-content xmlns:xlink="http://www.w3.org/1999/xlink" content-type="dwc:verbatimCoordinates" xlink:type="simple">3.0527°N, 52.7102°W</named-content>), 152 m (123PG); Trinite (<named-content xmlns:xlink="http://www.w3.org/1999/xlink" content-type="dwc:verbatimCoordinates" xlink:type="simple">4.5833°N, 53.35°W</named-content>), 290 m (192BM); Crique Margot (<named-content xmlns:xlink="http://www.w3.org/1999/xlink" content-type="dwc:verbatimCoordinates" xlink:type="simple">5.4666°N, 53.95°W</named-content>), 44 m (131MC); GUYANA: Rupununi, Iwokrama Forest Reserve, 5 hrs S (downstream) of Kurupukari (<named-content xmlns:xlink="http://www.w3.org/1999/xlink" content-type="dwc:verbatimCoordinates" xlink:type="simple">4.285°N, 58.50944°W</named-content>), 99 m (USNM 531370, 531372); BRAZIL: RONDONIA: Nova Brasilia (11.15°S, 61.566 °W), 431 m (USNM 304048); PERU: REGIÓN MADRE DE DIOS: Cuzco Amazónoico, 15 km E Puerto Maldonado (<named-content xmlns:xlink="http://www.w3.org/1999/xlink" content-type="dwc:verbatimCoordinates" xlink:type="simple">12.583°S, 69.083°W</named-content>), 200 m (MUSM 14456, 14547, KU 215205); Río Tambopata, W bank of Zona Reservada Tambopata-Candamo (<named-content xmlns:xlink="http://www.w3.org/1999/xlink" content-type="dwc:verbatimCoordinates" xlink:type="simple">13.1416°S, 69.6066°W</named-content>), 211 m (USNM 332415); Pakiza, Manu National Park (<named-content xmlns:xlink="http://www.w3.org/1999/xlink" content-type="dwc:verbatimCoordinates" xlink:type="simple">11.866°S, 71.3°W</named-content>), 360 m (USNM 345216–17); REGIÓN LORETO: Río Lagarto Cocha, Aguas Negras (<named-content xmlns:xlink="http://www.w3.org/1999/xlink" content-type="dwc:verbatimCoordinates" xlink:type="simple">0.5230°S, 75.2569°W</named-content>), 183 m (USNM 520924).</p><!--PageBreak--><p><italic><tp:taxon-name>Hypsiboas fasciatus</tp:taxon-name></italic>. ECUADOR: Andes of Ecuador (BMNH 58.4.25.22; holotype); PROVINCIA MORONA SANTIAGO: 7.9 km N Limón, on the road Limón-Macas (<named-content xmlns:xlink="http://www.w3.org/1999/xlink" content-type="dwc:verbatimCoordinates" xlink:type="simple">2.8858°S, 78.3970°W</named-content>), 1571 m (QCAZ 26496–97); Comunidad Nueva Principal, 3 km near to the town (<named-content xmlns:xlink="http://www.w3.org/1999/xlink" content-type="dwc:verbatimCoordinates" xlink:type="simple">3.1686°S, 78.3870°W</named-content>), 1059 m (QCAZ 48611, 48628); Tiink, Río Zamora (<named-content xmlns:xlink="http://www.w3.org/1999/xlink" content-type="dwc:verbatimCoordinates" xlink:type="simple">3.3330°S, 78.4518°W</named-content>), 730 m (QCAZ 17016, 17123, 17128, 17030–31, 17040–41, 17148); Comunidad San Luis (<named-content xmlns:xlink="http://www.w3.org/1999/xlink" content-type="dwc:verbatimCoordinates" xlink:type="simple">3.3420°S, 78.4677°W</named-content>), 792 m (QCAZ 48633, 48636, 48639, 48670–71); La Pradera, on the road to Gualaquiza (<named-content xmlns:xlink="http://www.w3.org/1999/xlink" content-type="dwc:verbatimCoordinates" xlink:type="simple">3.3365°S, 78.6504°W</named-content>), 1015–1036 m (QCAZ 18270–71, 48584–93); road to Río Abanico Jimbitano, 1000 m (QCAZ 21188–89); road between Gualaquiza and Limón, 3 km from Limón (<named-content xmlns:xlink="http://www.w3.org/1999/xlink" content-type="dwc:verbatimCoordinates" xlink:type="simple">3.3990°S, 78.5786°W</named-content>), 1140 m (QCAZ 27610); San Juan Bosco, Cóndor Mirador (<named-content xmlns:xlink="http://www.w3.org/1999/xlink" content-type="dwc:verbatimCoordinates" xlink:type="simple">3.5192°S, 78.4314°W</named-content>), 1100 m (EPN 14060–65); 3 km Gualaquiza-Limón (<named-content xmlns:xlink="http://www.w3.org/1999/xlink" content-type="dwc:verbatimCoordinates" xlink:type="simple">3.3700°S, 78.5680°W</named-content>), 1140 m (QCAZ 21707, 21957, 33976); PROVINCIA ZAMORA-CHINCHIPE: Gravel road East to Sarsa (<named-content xmlns:xlink="http://www.w3.org/1999/xlink" content-type="dwc:verbatimCoordinates" xlink:type="simple">3.8078°S, 78.6059°W</named-content>), 1500 (QCAZ 47051); Piuntza, Finca Don Mesías (<named-content xmlns:xlink="http://www.w3.org/1999/xlink" content-type="dwc:verbatimCoordinates" xlink:type="simple">3.8564°S, 78.8646°W</named-content>), 1154–1192 m (QCAZ 40797, 40802); near to Zamora (<named-content xmlns:xlink="http://www.w3.org/1999/xlink" content-type="dwc:verbatimCoordinates" xlink:type="simple">4.0491°S, 78.9256°W</named-content>), 927 m (QCAZ 27258); Zamora (<named-content xmlns:xlink="http://www.w3.org/1999/xlink" content-type="dwc:verbatimCoordinates" xlink:type="simple">4.0669°S, 78.9508°W</named-content>), 1060 m (QCAZ 23144, 23147–49, 48583); Bombuscaro (<named-content xmlns:xlink="http://www.w3.org/1999/xlink" content-type="dwc:verbatimCoordinates" xlink:type="simple">4.0893°S, 78.9609°W</named-content>), 1091 m (QCAZ 12444, 12446, 12448, 12452, 12494–97); La Pituca (<named-content xmlns:xlink="http://www.w3.org/1999/xlink" content-type="dwc:verbatimCoordinates" xlink:type="simple">4.1461°S, 78.9446°W</named-content>), 1343 m (QCAZ 24650); Romerillos Alto, 26 km of Zamora (<named-content xmlns:xlink="http://www.w3.org/1999/xlink" content-type="dwc:verbatimCoordinates" xlink:type="simple">4.1850°S, 78.9352°W</named-content>), 1300–1593 m (QCAZ 24866, 47070); Las Orquidias, around the town (<named-content xmlns:xlink="http://www.w3.org/1999/xlink" content-type="dwc:verbatimCoordinates" xlink:type="simple">4.2290°S, 78.6577°W</named-content>), 874 m (QCAZ 41488); Miazi Alto, “Tepuy” camp (<named-content xmlns:xlink="http://www.w3.org/1999/xlink" content-type="dwc:verbatimCoordinates" xlink:type="simple">4.2562°S, 78.6222°W</named-content>), 1250–1300 m (QCAZ 41575–76, 41659, 41518); Destacamento Militar Miasi (<named-content xmlns:xlink="http://www.w3.org/1999/xlink" content-type="dwc:verbatimCoordinates" xlink:type="simple">4.2833°S, 78.6333°W</named-content>), 800 m (EPN 4112–13, 4115–16, 4118); Paquisha, Blanco river (<named-content xmlns:xlink="http://www.w3.org/1999/xlink" content-type="dwc:verbatimCoordinates" xlink:type="simple">3.8945°S, 78.5161°W</named-content>), 1630 m (EPN 14218); Yantzaza, Colibrí Goldmarca (<named-content xmlns:xlink="http://www.w3.org/1999/xlink" content-type="dwc:verbatimCoordinates" xlink:type="simple">3.7665°S, 78.5055°W</named-content>), 1377 m (EPN 12672, 12674, 13288, 13290–92); Yantzaza, Concesión Colibrí (<named-content xmlns:xlink="http://www.w3.org/1999/xlink" content-type="dwc:verbatimCoordinates" xlink:type="simple">3.7588°S, 78.5009°W</named-content>), 1424 m (EPN 11387–91, 12316); Yantzaza, Sachavaca sector (<named-content xmlns:xlink="http://www.w3.org/1999/xlink" content-type="dwc:verbatimCoordinates" xlink:type="simple">3.7042°S, 78.4827°W</named-content>), 1280 m (EPN 14216–17); Yantzaza, road to Pindal (<named-content xmlns:xlink="http://www.w3.org/1999/xlink" content-type="dwc:verbatimCoordinates" xlink:type="simple">3.7522°S, 78.5528°W</named-content>), 1224 m (EPN 13677); Centro Shuar Yawi (<named-content xmlns:xlink="http://www.w3.org/1999/xlink" content-type="dwc:verbatimCoordinates" xlink:type="simple">4.4301°S, 78.6489°W</named-content>), 945 m (QCAZ 31037–40); near to Tundaime (QCAZ 16466); PERU: REGIÓN AMAZONAS: Cordillera del Cóndor, Upper Río Comainas, Puesto Vigilancia (<named-content xmlns:xlink="http://www.w3.org/1999/xlink" content-type="dwc:verbatimCoordinates" xlink:type="simple">4.1°S, 78.3833°W</named-content>), 1100 m (USNM 525495, 525499).</p></sec></app><table-wrap id="T1" position="float" orientation="portrait"><label>Table 1.</label><caption><p>Descriptive statistics for morphometric measurements of male <italic><tp:taxon-name>Hypsiboas alfaroi</tp:taxon-name></italic>, <italic><tp:taxon-name>Hypsiboas almendarizae</tp:taxon-name></italic>, <italic><tp:taxon-name>Hypsiboas calcaratus</tp:taxon-name></italic>, <italic><tp:taxon-name>Hypsiboas fasciatus</tp:taxon-name></italic>, <italic><tp:taxon-name>Hypsiboas maculateralis</tp:taxon-name></italic>, and <italic><tp:taxon-name>Hypsiboas tetete</tp:taxon-name></italic> used for Principal Component Analysis. Mean ± SD is given with range below. Bold figures represent combined values for males of all populations. Abbreviations are: SVL = Snout-vent length; FOOT = Foot length; HL = Head length; HW = Head width; ED = Eye diameter; TD = Tympanum diameter; TL = Tibia length; FL = Femur length; CL = Calcar length. All measurements are in mm.</p></caption><table><tbody><tr><th rowspan="1" colspan="1">Species</th><th rowspan="1" colspan="1">SVL</th><th rowspan="1" colspan="1">FOOT</th><th rowspan="1" colspan="1">HL</th><th rowspan="1" colspan="1">HW</th><th rowspan="1" colspan="1">ED</th><th rowspan="1" colspan="1">TD</th><th rowspan="1" colspan="1">TL</th><th rowspan="1" colspan="1">FL</th><th rowspan="1" colspan="1">CL</th></tr><tr><td rowspan="1" colspan="1"><bold><italic><tp:taxon-name>Hypsiboas alfaroi</tp:taxon-name></italic></bold><break/><bold>(<italic>n</italic> = 32)</bold></td><td rowspan="1" colspan="1"><bold>32.80 ± 1.97</bold><break/><bold>27.91–36.27</bold></td><td rowspan="1" colspan="1"><bold>12.54 ± 0.65</bold><break/><bold>11.33–13.80</bold></td><td rowspan="1" colspan="1"><bold>8.95 ± 0.98</bold><break/><bold>7.13–11.84</bold></td><td rowspan="1" colspan="1"><bold>10.07 ± 0.61</bold><break/><bold>8.72–10.95</bold></td><td rowspan="1" colspan="1"><bold>3.25 ± 0.36</bold><break/><bold>2.52–4.03</bold></td><td rowspan="1" colspan="1"><bold>2.28 ± 0.28</bold><break/><bold>1.70–3.01</bold></td><td rowspan="1" colspan="1"><bold>18.50 ± 0.95</bold><break/><bold>16.54–20.50</bold></td><td rowspan="1" colspan="1"><bold>16.25 ± 0.96</bold><break/><bold>14.71–17.91</bold></td><td rowspan="1" colspan="1"><bold>Calcar absent</bold></td></tr><tr><td rowspan="1" colspan="1">Yasuní PUCE<break/>(<italic>n</italic> = 7)</td><td rowspan="1" colspan="1">32.20 ± 1.98<break/>27.91–35.19</td><td rowspan="1" colspan="1">12.73 ± 0.61<break/>11.33–13.46</td><td rowspan="1" colspan="1">8.35 ± 0.60<break/>7.40–8.99</td><td rowspan="1" colspan="1">10.10 ± 0.53<break/>8.79–10.80</td><td rowspan="1" colspan="1">3.29 ± 0.36<break/>2.90–4.03</td><td rowspan="1" colspan="1">2.24 ± 0.11<break/>2.08–2.50</td><td rowspan="1" colspan="1">18.66 ± 1.10<break/>16.54–20.50</td><td rowspan="1" colspan="1">16.25 ± 0.98<break/>14.81–17.89</td><td rowspan="1" colspan="1">Calcar absent</td></tr><tr><td rowspan="1" colspan="1">Huiririma<break/>(<italic>n</italic> = 2)</td><td rowspan="1" colspan="1">33.61–34.22</td><td rowspan="1" colspan="1">12.95–13.80</td><td rowspan="1" colspan="1">9.69–9.75</td><td rowspan="1" colspan="1">10.37–10.77</td><td rowspan="1" colspan="1">3.25–3.32</td><td rowspan="1" colspan="1">2.22–2.51</td><td rowspan="1" colspan="1">18.10–19.32</td><td rowspan="1" colspan="1">15.50–17.17</td><td rowspan="1" colspan="1">Calcar absent</td></tr><tr><td rowspan="1" colspan="1">Nuevo Rocafuerte<break/>(<italic>n</italic> = 5)</td><td rowspan="1" colspan="1">33.99 ± 2.13<break/>30.34–35.88</td><td rowspan="1" colspan="1">12.51 ± 0.81<break/>11.41–13.71</td><td rowspan="1" colspan="1">9.91 ± 1.16<break/>8.98–11.84</td><td rowspan="1" colspan="1">10.23 ± 0.63<break/>9.26–10.95</td><td rowspan="1" colspan="1">3.11 ± 0.41<break/>2.52–3.61</td><td rowspan="1" colspan="1">2.05 ± 0.23<break/>1.70–2.28</td><td rowspan="1" colspan="1">18.82 ± 1.23<break/>16.95–20.05</td><td rowspan="1" colspan="1">16.96 ± 1.22<break/>14.92–17.91</td><td rowspan="1" colspan="1">Calcar absent</td></tr><tr><td rowspan="1" colspan="1">Pañacocha<break/>(<italic>n</italic> = 3)</td><td rowspan="1" colspan="1">33.04 ± 0.52<break/>32.64–33.63</td><td rowspan="1" colspan="1">12.10 ± 0.19<break/>11.95–12.31</td><td rowspan="1" colspan="1">9.58 ± 0.10<break/>9.46–9.64</td><td rowspan="1" colspan="1">9.65 ± 0.68<break/>8.87–10.14</td><td rowspan="1" colspan="1">3.34 ± 0.33<break/>2.97–3.62</td><td rowspan="1" colspan="1">2.29 ± 0.05<break/>2.25–2.34</td><td rowspan="1" colspan="1">17.97 ± 0.29<break/>17.66–18.22</td><td rowspan="1" colspan="1">16.27 ± 0.20<break/>16.04–16.41</td><td rowspan="1" colspan="1">Calcar absent</td></tr><tr><td rowspan="1" colspan="1">Selva Lodge<break/>(<italic>n</italic> = 2)</td><td rowspan="1" colspan="1">32.11–33.85</td><td rowspan="1" colspan="1">12.72–13.14</td><td rowspan="1" colspan="1">8.58–9.06</td><td rowspan="1" colspan="1">9.18–10.53</td><td rowspan="1" colspan="1">2.73–3.61</td><td rowspan="1" colspan="1">2.11–2.91</td><td rowspan="1" colspan="1">18.47–18.90</td><td rowspan="1" colspan="1">14.71–16.21</td><td rowspan="1" colspan="1">Calcar absent</td></tr><tr><td rowspan="1" colspan="1"><bold><italic><tp:taxon-name>Hypsiboas almendarizae</tp:taxon-name></italic></bold><break/><bold>(<italic>n</italic> = 23)</bold></td><td rowspan="1" colspan="1"><bold>37.64 ± 2.01</bold><break/><bold>34.31–44.56</bold></td><td rowspan="1" colspan="1"><bold>15.04 ± 0.82</bold><break/><bold>12.99–16.00</bold></td><td rowspan="1" colspan="1"><bold>9.74 ± 0.86</bold><break/><bold>8.33–11.35</bold></td><td rowspan="1" colspan="1"><bold>11.8 1 ± 0.60</bold><break/><bold>10.80–13.07</bold></td><td rowspan="1" colspan="1"><bold>4.02 ± 0.34</bold><break/><bold>3.36–4.56</bold></td><td rowspan="1" colspan="1"><bold>2.27 ± 0.24</bold><break/><bold>1.63–2.74</bold></td><td rowspan="1" colspan="1"><bold>21.27 ± 0.94</bold><break/><bold>19.53–23.04</bold></td><td rowspan="1" colspan="1"><bold>19.24 ± 1.06</bold><break/><bold>15.84–21.52</bold></td><td rowspan="1" colspan="1"><bold>1.51 ± 0.24</bold><break/><bold>1.09–1.88</bold></td></tr><tr><td rowspan="1" colspan="1">Baños<break/>(<italic>n</italic> = 2)</td><td rowspan="1" colspan="1">37.39–37.98</td><td rowspan="1" colspan="1">13.43–15.16</td><td rowspan="1" colspan="1">9.51–9.69</td><td rowspan="1" colspan="1">11.88–12.00</td><td rowspan="1" colspan="1">4.22–4.32</td><td rowspan="1" colspan="1">2.31–2.30</td><td rowspan="1" colspan="1">19.53–21.21</td><td rowspan="1" colspan="1">18.48–19.38</td><td rowspan="1" colspan="1">1.32–1-39</td></tr><tr><td rowspan="1" colspan="1">El Rosario<break/>(<italic>n</italic> = 3)</td><td rowspan="1" colspan="1">38.90 ± 1.79<break/>37.56–40.92</td><td rowspan="1" colspan="1">15.29 ± 0.40<break/>14.89–15.70</td><td rowspan="1" colspan="1">11.06 ± 0.46<break/>10.52–11.34</td><td rowspan="1" colspan="1">12.40 ± 0.27<break/>12.15–12.68</td><td rowspan="1" colspan="1">4.42 ± 0.12<break/>4.35–4.56</td><td rowspan="1" colspan="1">2.30 ± 0.20<break/>2.13–2.53</td><td rowspan="1" colspan="1">22.45 ± 0.66<break/>21.74–22.58</td><td rowspan="1" colspan="1">19.37 ± 0.23<break/>19.10–19.50</td><td rowspan="1" colspan="1">1.64 ± 0.07<break/>1.56–1.68</td></tr><tr><td rowspan="1" colspan="1">Limón Indanza<break/>(<italic>n</italic> = 12)</td><td rowspan="1" colspan="1">36.72 ± 1.23<break/>34.31–38.60</td><td rowspan="1" colspan="1">14.97 ± 0.88<break/>12.99–16.00</td><td rowspan="1" colspan="1">9.19 ± 0.39<break/>8.33–9.74</td><td rowspan="1" colspan="1">11.73 ± 0.56<break/>10.80–12.68</td><td rowspan="1" colspan="1">3.94 ± 0.34<break/>3.36–4.54</td><td rowspan="1" colspan="1">2.25 ± 0.23<break/>2.02–2.74</td><td rowspan="1" colspan="1">21.01 ± 0.73<break/>19.64–22.24</td><td rowspan="1" colspan="1">19.13 ± 1.19<break/>15.84–20.23</td><td rowspan="1" colspan="1">1.51 ± 0.28<break/>1.09–1.88</td></tr><tr><td rowspan="1" colspan="1">Río Hollín<break/>(<italic>n</italic> = 2)</td><td rowspan="1" colspan="1">38.46–44.56</td><td rowspan="1" colspan="1">15.73–15.75</td><td rowspan="1" colspan="1">10.20–11.35</td><td rowspan="1" colspan="1">11.72–13.07</td><td rowspan="1" colspan="1">3.60–4.38</td><td rowspan="1" colspan="1">1.63–2.25</td><td rowspan="1" colspan="1">21.80–22.62</td><td rowspan="1" colspan="1">18.83–21.52</td><td rowspan="1" colspan="1">1.33–1.57</td></tr><tr><td rowspan="1" colspan="1"><bold><italic><tp:taxon-name>Hypsiboas calcaratus</tp:taxon-name></italic></bold><break/><bold>(<italic>n</italic> = 35)</bold></td><td rowspan="1" colspan="1"><bold>36.82 ± 2.59</bold><break/><bold>27.61–42.50</bold></td><td rowspan="1" colspan="1"><bold>15.00 ± 1.31</bold><break/><bold>10.68–17.44</bold></td><td rowspan="1" colspan="1"><bold>10.14 ± 1.06</bold><break/><bold>7.71–12.63</bold></td><td rowspan="1" colspan="1"><bold>11.93 ± 1.01</bold><break/><bold>9.16–13.72</bold></td><td rowspan="1" colspan="1"><bold>3.63 ± 0.37</bold><break/><bold>2.47–4.52</bold></td><td rowspan="1" colspan="1"><bold>2.48 ± 0.21</bold><break/><bold>1.92–2.94</bold></td><td rowspan="1" colspan="1"><bold>22.10 ± 1.57</bold><break/><bold>16.76–24.61</bold></td><td rowspan="1" colspan="1"><bold>19.03 ± 1.48</bold><break/><bold>13.82–21.44</bold></td><td rowspan="1" colspan="1"><bold>2.03 ± 0.33</bold><break/><bold>1.32–2.65</bold></td></tr><tr><td rowspan="1" colspan="1">Canelos<break/>(<italic>n</italic> = 3)</td><td rowspan="1" colspan="1">36.59 ± 1.49<break/>34.89–37.69</td><td rowspan="1" colspan="1">14.64 ± 0.59<break/>14.08–15.26</td><td rowspan="1" colspan="1">10.48 ± 0.55<break/>10.05–11.10</td><td rowspan="1" colspan="1">11.68 ± 0.59<break/>11.01–12.13</td><td rowspan="1" colspan="1">3.87 ± 0.30<break/>3.69–4.22</td><td rowspan="1" colspan="1">2.43 ± 0.24<break/>2.18–2.66</td><td rowspan="1" colspan="1">21.78 ± 0.34<break/>21.39–22.03</td><td rowspan="1" colspan="1">18.28 ± 0.53<break/>17.67–18.66</td><td rowspan="1" colspan="1">2.06 ± 0.25<break/>1.89–2.34</td></tr><tr><td rowspan="1" colspan="1">Tena<break/>(<italic>n</italic> = 5)</td><td rowspan="1" colspan="1">35.23 ± 2.80<break/>32.10–39.15</td><td rowspan="1" colspan="1">13.87 ± 1.10<break/>12.65–15.20</td><td rowspan="1" colspan="1">9.12 ± 1.15<break/>8.18–10.69</td><td rowspan="1" colspan="1">11.95 ± 1.24<break/>10.69–13.72</td><td rowspan="1" colspan="1">3.71 ± 0.31<break/>3.33–4.04</td><td rowspan="1" colspan="1">2.57 ± 0.23<break/>2.39–2.94</td><td rowspan="1" colspan="1">20.69 ± 1.29<break/>18.77–21.98</td><td rowspan="1" colspan="1">18.28 ± 1.13<break/>16.51–19.43</td><td rowspan="1" colspan="1">2.05 ± 0.39<break/>1.56–2.54</td></tr><tr><td rowspan="1" colspan="1">Edén<break/>(<italic>n</italic> = 2)</td><td rowspan="1" colspan="1">36.88–37.09</td><td rowspan="1" colspan="1">14.39–14.57</td><td rowspan="1" colspan="1">9.75–10.72</td><td rowspan="1" colspan="1">11.30–12.24</td><td rowspan="1" colspan="1">3.29–3.55</td><td rowspan="1" colspan="1">2.41–2.71</td><td rowspan="1" colspan="1">20.70–21.85</td><td rowspan="1" colspan="1">17.42–17.63</td><td rowspan="1" colspan="1">1.84–2.13</td></tr><tr><td rowspan="1" colspan="1">El Coca<break/>(<italic>n</italic> = 2)</td><td rowspan="1" colspan="1">34.83–34.96</td><td rowspan="1" colspan="1">14.21–14.42</td><td rowspan="1" colspan="1">9.05–9.16</td><td rowspan="1" colspan="1">11.19–11.31</td><td rowspan="1" colspan="1">2.47–2.94</td><td rowspan="1" colspan="1">2.10–2.37</td><td rowspan="1" colspan="1">20.04–22.52</td><td rowspan="1" colspan="1">16.46–19.22</td><td rowspan="1" colspan="1">1.68–1.98</td></tr><tr><td rowspan="1" colspan="1">Estación Científica Yasuní PUCE<break/>(<italic>n</italic> = 18)</td><td rowspan="1" colspan="1">37.78 ± 1.53<break/>35.21–40.10</td><td rowspan="1" colspan="1">15.73 ± 0.89<break/>14.54–17.44</td><td rowspan="1" colspan="1">10.43 ± 0.89<break/>8.99–12.63</td><td rowspan="1" colspan="1">12.20 ± 0.90<break/>9.59–13.33</td><td rowspan="1" colspan="1">3.71 ± 0.30<break/>3.36–4.52</td><td rowspan="1" colspan="1">2.48 ± 0.17<break/>2.23–2.87</td><td rowspan="1" colspan="1">22.99 ± 0.98<break/>21.12–24.61</td><td rowspan="1" colspan="1">19.91 ± 0.85<break/>18.40–21.44</td><td rowspan="1" colspan="1">2.06 ± 0.36<break/>1.32–2.47</td></tr><tr><td rowspan="1" colspan="1">Parque Nacional Yasuní, Pompeya<break/>(<italic>n</italic> = 2)</td><td rowspan="1" colspan="1">36.11–36.31</td><td rowspan="1" colspan="1">13.50–15.52</td><td rowspan="1" colspan="1">10.42–11.43</td><td rowspan="1" colspan="1">11.02–13.13</td><td rowspan="1" colspan="1">3.60–4.12</td><td rowspan="1" colspan="1">2.43–2.63</td><td rowspan="1" colspan="1">21.14–23.47</td><td rowspan="1" colspan="1">19.38–19.55</td><td rowspan="1" colspan="1">1.90–2.04</td></tr><tr><td rowspan="1" colspan="1"><bold><italic><tp:taxon-name>Hypsiboas fasciatus</tp:taxon-name></italic></bold><break/><bold>(<italic>n</italic> = 19)</bold></td><td rowspan="1" colspan="1"><bold>35.40 ± 1.65</bold><break/><bold>32.65–37.74</bold></td><td rowspan="1" colspan="1"><bold>14.00 ± 0.59</bold><break/><bold>12.85–15.24</bold></td><td rowspan="1" colspan="1"><bold>9.651 ± 0.66</bold><break/><bold>8.42–11.53</bold></td><td rowspan="1" colspan="1"><bold>11.39 ± 0.59</bold><break/><bold>10.41–12.33</bold></td><td rowspan="1" colspan="1"><bold>3.71 ± 0.34</bold><break/><bold>3.15–4.42</bold></td><td rowspan="1" colspan="1"><bold>2.42 ± 0.25</bold><break/><bold>2.03–2.78</bold></td><td rowspan="1" colspan="1"><bold>20.07 ± 0.89</bold><break/><bold>18.63–21.71</bold></td><td rowspan="1" colspan="1"><bold>18.18 ± 0.87</bold><break/><bold>16.12–19.94</bold></td><td rowspan="1" colspan="1"><bold>1.35 ± 0.15</bold><break/><bold>1.08–1.63</bold></td></tr><tr><td rowspan="1" colspan="1">Centro Shuar Yawi<break/>(<italic>n</italic> = 4)</td><td rowspan="1" colspan="1">35.79 ± 2.14<break/>36.22–37.72</td><td rowspan="1" colspan="1">13.81 ± 1.02<break/>12.85–15.24</td><td rowspan="1" colspan="1">9.69 ± 0.57<break/>9.03–10.43</td><td rowspan="1" colspan="1">11.60 ± 0.71<break/>10.66–12.33</td><td rowspan="1" colspan="1">3.91 ± 0.38<break/>3.50–4.42</td><td rowspan="1" colspan="1">2.40 ± 0.25<break/>2.20–2.73</td><td rowspan="1" colspan="1">20.55 ± 1.34<break/>18.63–21.71</td><td rowspan="1" colspan="1">18.14 ± 1.42<break/>16.12–19.42</td><td rowspan="1" colspan="1">1.35 ± 0.07<break/>1.25–1.41</td></tr><tr><td rowspan="1" colspan="1">La Pradera<break/>(<italic>n</italic> = 4)</td><td rowspan="1" colspan="1">34.69 ± 0.82<break/>33.74–35.74</td><td rowspan="1" colspan="1">14.18 ± 0.14<break/>14.00–14.22</td><td rowspan="1" colspan="1">9.61 ± 0.31<break/>9.36–10.06</td><td rowspan="1" colspan="1">10.98 ±0.43<break/>10.41–11.44</td><td rowspan="1" colspan="1">3.66 ± 0.16<break/>3.56–3.82</td><td rowspan="1" colspan="1">2.31 ± 0.33<break/>2.03–2.78</td><td rowspan="1" colspan="1">19.27 ± 0.43<break/>19.06–19.83</td><td rowspan="1" colspan="1">18.00 ± 0.53<break/>17.30–18.44</td><td rowspan="1" colspan="1">1.50 ± 0.10<break/>1.39–1.63</td></tr><tr><td rowspan="1" colspan="1">Tiink<break/>(<italic>n</italic> = 6)</td><td rowspan="1" colspan="1">34.79 ± 1.89<break/>32.65–37.50</td><td rowspan="1" colspan="1">13.96 ± 0.52<break/>13.46–14.77</td><td rowspan="1" colspan="1">9.72 ± 1.06<break/>8.42–11.53</td><td rowspan="1" colspan="1">11.17 ± 0.63<break/>10.60–12.10</td><td rowspan="1" colspan="1">3.55 ± 0.42<break/>3.15–4.09</td><td rowspan="1" colspan="1">2.50 ± 0.19<break/>2.26–2.72</td><td rowspan="1" colspan="1">20.30 ± 0.80<break/>19.25–21.12</td><td rowspan="1" colspan="1">18.44 ± 1.00<break/>17.29–19.94</td><td rowspan="1" colspan="1">1.23 ± 0.16<break/>1.08–1.47</td></tr><tr><td rowspan="1" colspan="1">Zamora<break/>(<italic>n</italic> = 2)</td><td rowspan="1" colspan="1">34.55–36.95</td><td rowspan="1" colspan="1">13.52–13.58</td><td rowspan="1" colspan="1">8.94–9.55</td><td rowspan="1" colspan="1">11.54–11.85</td><td rowspan="1" colspan="1">3.85–3.95</td><td rowspan="1" colspan="1">2.51–2.78</td><td rowspan="1" colspan="1">19.21–19.61</td><td rowspan="1" colspan="1">17.71–18.04</td><td rowspan="1" colspan="1">1.25–1.40</td></tr><tr><td rowspan="1" colspan="1"><bold><italic><tp:taxon-name>Hypsiboas maculateralis</tp:taxon-name></italic></bold><break/><bold>(<italic>n</italic> = 22)</bold></td><td rowspan="1" colspan="1"><bold>36.00 ± 1.92</bold><break/><bold>31.86–39.17</bold></td><td rowspan="1" colspan="1"><bold>13.55 ± 1.03</bold><break/><bold>11.10–16.22</bold></td><td rowspan="1" colspan="1"><bold>9.59 ± 1.18</bold><break/><bold>6.62–11.19</bold></td><td rowspan="1" colspan="1"><bold>11.08 ± 0.70</bold><break/><bold>9.21–12.29</bold></td><td rowspan="1" colspan="1"><bold>3.55 ± 0.49</bold><break/><bold>2.63–4.39</bold></td><td rowspan="1" colspan="1"><bold>2.17 ± 0.28</bold><break/><bold>1.26–2.63</bold></td><td rowspan="1" colspan="1"><bold>20.67 ± 1.48</bold><break/><bold>16.94–23.23</bold></td><td rowspan="1" colspan="1"><bold>18.18 ± 1.40</bold><break/><bold>15.31–20.57</bold></td><td rowspan="1" colspan="1"><bold>1.67 ± 0.32</bold><break/><bold>1.15–2.52</bold></td></tr><tr><td rowspan="1" colspan="1">Bataburo Lodge<break/>(<italic>n</italic> = 2)</td><td rowspan="1" colspan="1">34.20–38.18</td><td rowspan="1" colspan="1">13.02–13.90</td><td rowspan="1" colspan="1">9.58–11.10</td><td rowspan="1" colspan="1">10.27–11.81</td><td rowspan="1" colspan="1">3.36–4.24</td><td rowspan="1" colspan="1">2.09–2.14</td><td rowspan="1" colspan="1">18.60–22.21</td><td rowspan="1" colspan="1">17.77–19.19</td><td rowspan="1" colspan="1">1.24–1.47</td></tr><tr><td rowspan="1" colspan="1">Edén<break/>(<italic>n</italic> = 3)</td><td rowspan="1" colspan="1">34.74 ± 2.68<break/>31.86–37.17</td><td rowspan="1" colspan="1">12.65 ± 1.37<break/>11.10–13.68</td><td rowspan="1" colspan="1">7.93 ± 1.34<break/>6.62–9.30</td><td rowspan="1" colspan="1">10.38 ± 1.02<break/>9.21–11.09</td><td rowspan="1" colspan="1">3.29 ± 0.63<break/>2.63–3.88</td><td rowspan="1" colspan="1">2.12 ± 0.16<break/>1.94–2.24</td><td rowspan="1" colspan="1">18.83 ± 1.64<break/>16.94–19.82</td><td rowspan="1" colspan="1">16.85± 1.35<break/>15.31–17.84</td><td rowspan="1" colspan="1">1.81 ± 0.22<break/>1.56–1.96</td></tr><tr><td rowspan="1" colspan="1">Reserva de Producción Faunística Cuyabeno PUCE<break/>(<italic>n</italic> = 7)</td><td rowspan="1" colspan="1">36.40 ± 1.53<break/>33.71–38.69</td><td rowspan="1" colspan="1">13.59 ± 0.60<break/>12.57–14.19</td><td rowspan="1" colspan="1">10.23 ± 0.75<break/>9.15–11.19</td><td rowspan="1" colspan="1">11.32 ± 0.45<break/>10.69–12.14</td><td rowspan="1" colspan="1">3.97 ± 0.26<break/>3.67–4.39</td><td rowspan="1" colspan="1">2.29 ± 0.15<break/>2.10–2.57</td><td rowspan="1" colspan="1">21.65 ± 0.69<break/>20.63–22.43</td><td rowspan="1" colspan="1">19.56 ± 0.83<break/>18.36–20.57</td><td rowspan="1" colspan="1">1.89 ± 0.35<break/>1.55–2.52</td></tr><tr><td rowspan="1" colspan="1">La Primavera<break/>(<italic>n</italic> = 2)</td><td rowspan="1" colspan="1">35.26–38.49</td><td rowspan="1" colspan="1">13.41–14.58</td><td rowspan="1" colspan="1">9.36–11.01</td><td rowspan="1" colspan="1">10.90–11.14</td><td rowspan="1" colspan="1">3.02–3.67</td><td rowspan="1" colspan="1">1.26–2.28</td><td rowspan="1" colspan="1">20.84–20.91</td><td rowspan="1" colspan="1">17.20–17.69</td><td rowspan="1" colspan="1">1.27–1.86</td></tr><tr><td rowspan="1" colspan="1">Selva Lodge<break/>(<italic>n</italic> = 2)</td><td rowspan="1" colspan="1">37.48–39.17</td><td rowspan="1" colspan="1">12.98–16.22</td><td rowspan="1" colspan="1">8.77–9.94</td><td rowspan="1" colspan="1">11.72–12.29</td><td rowspan="1" colspan="1">3.24–3.33</td><td rowspan="1" colspan="1">2.43–2.63</td><td rowspan="1" colspan="1">20.86–23.23</td><td rowspan="1" colspan="1">16.12–19.90</td><td rowspan="1" colspan="1">1.61–1.90</td></tr><tr><td rowspan="1" colspan="1"><bold><italic><tp:taxon-name>Hypsiboas tetete</tp:taxon-name></italic></bold><break/><bold>Comunidad Santa Rosa</bold><break/><bold>(<italic>n</italic> = 5)</bold></td><td rowspan="1" colspan="1"><bold>31.72 ± 0.42</bold><break/><bold>31.15–32.24</bold></td><td rowspan="1" colspan="1"><bold>12.22 ± 0.15</bold><break/><bold>12.01–12.40</bold></td><td rowspan="1" colspan="1"><bold>8.13 ± 0.53</bold><break/><bold>7.48–8.75</bold></td><td rowspan="1" colspan="1"><bold>10.32 ± 0.24</bold><break/><bold>9.97–10.64</bold></td><td rowspan="1" colspan="1"><bold>3.60 ± 0.25</bold><break/><bold>3.38–4.02</bold></td><td rowspan="1" colspan="1"><bold>2.62 ± 0.35</bold><break/><bold>2.25–3.01</bold></td><td rowspan="1" colspan="1"><bold>17.62 ± 0.24</bold><break/><bold>17.30–17.93</bold></td><td rowspan="1" colspan="1"><bold>16.50 ± 0.36</bold><break/><bold>16.09–17.00</bold></td><td rowspan="1" colspan="1"><bold>Calcar absent</bold></td></tr></tbody></table></table-wrap><table-wrap id="T2" position="float" orientation="portrait"><label>Table 2.</label><caption><p>Descriptive statistics for morphometric measurements of female <italic><tp:taxon-name>Hypsiboas alfaroi</tp:taxon-name></italic>, <italic><tp:taxon-name>Hypsiboas almendarizae</tp:taxon-name></italic>, <italic><tp:taxon-name>Hypsiboas calcaratus</tp:taxon-name></italic>, <italic><tp:taxon-name>Hypsiboas fasciatus</tp:taxon-name></italic>, <italic><tp:taxon-name>Hypsiboas maculateralis</tp:taxon-name></italic>, and <italic><tp:taxon-name>Hypsiboas tetete</tp:taxon-name></italic> used for Principal Component Analysis. Mean ± SD is given with range below. Bold figures represent combined values for females from all populations. Abbreviations are: SVL = Snout-vent length; FOOT = Foot length; HL = Head length; HW = Head width; ED = Eye diameter; TD= Tympanum diameter; TL = Tibia length; FL = Femur length; CL = Calcar length. All measurements are in mm.</p></caption><table><tbody><tr><th rowspan="1" colspan="1">Species</th><th rowspan="1" colspan="1">SVL</th><th rowspan="1" colspan="1">FOOT</th><th rowspan="1" colspan="1">HL</th><th rowspan="1" colspan="1">HW</th><th rowspan="1" colspan="1">ED</th><th rowspan="1" colspan="1">TD</th><th rowspan="1" colspan="1">TL</th><th rowspan="1" colspan="1">FL</th><th rowspan="1" colspan="1">CL</th></tr><tr><td rowspan="1" colspan="1"><bold><italic><tp:taxon-name>Hypsiboas alfaroi</tp:taxon-name></italic></bold><break/><bold>(<italic>n</italic> = 12)</bold></td><td rowspan="1" colspan="1"><bold>44.51 ± 3.09</bold><break/><bold>39.68–49.21</bold></td><td rowspan="1" colspan="1"><bold>16.72 ± 1.96</bold><break/><bold>11.39–18.94</bold></td><td rowspan="1" colspan="1"><bold>11.59 ± 1.17</bold><break/><bold>8.90–13.09</bold></td><td rowspan="1" colspan="1"><bold>14.21 ± 1.33</bold><break/><bold>1.55–15.76</bold></td><td rowspan="1" colspan="1"><bold>4.12 ± 0.56</bold><break/><bold>3.23–5.00</bold></td><td rowspan="1" colspan="1"><bold>2.96 ± 0.32</bold><break/><bold>2.22–3.44</bold></td><td rowspan="1" colspan="1"><bold>25.47 ± 1.93</bold><break/><bold>22.88–9.44</bold></td><td rowspan="1" colspan="1"><bold>22.77 ± 1.64</bold><break/><bold>19.88–25.66</bold></td><td rowspan="1" colspan="1"><bold>Calcar absent</bold></td></tr><tr><td rowspan="1" colspan="1">Estación Científica Yasuní PUCE<break/>(<italic>n</italic> = 4)</td><td rowspan="1" colspan="1">42.81 ± 2.08<break/>40.27–45.37</td><td rowspan="1" colspan="1">15.82 ± 2.99<break/>11.39–17.71</td><td rowspan="1" colspan="1">11.71 ± 0.66<break/>11.03–12.28</td><td rowspan="1" colspan="1">13.93 ± 1.05<break/>12.41–14.70</td><td rowspan="1" colspan="1">4.12 ± 0.36<break/>3.59–4.34</td><td rowspan="1" colspan="1">2.87 ± 0.23<break/>2.60–3.14</td><td rowspan="1" colspan="1">24.83 ± 1.52<break/>23.18–26.80</td><td rowspan="1" colspan="1">22.91 ± 1.32<break/>21.17–24.35</td><td rowspan="1" colspan="1">Calcar absent</td></tr><tr><td rowspan="1" colspan="1">Playas de Cuyabeno<break/>(<italic>n</italic> = 2)</td><td rowspan="1" colspan="1">44.51–48.01</td><td rowspan="1" colspan="1">16.60–17.41</td><td rowspan="1" colspan="1">12.15–13.09</td><td rowspan="1" colspan="1">14.99–15.71</td><td rowspan="1" colspan="1">4.91–5.00</td><td rowspan="1" colspan="1">3.18–3.44</td><td rowspan="1" colspan="1">24.61–25.11</td><td rowspan="1" colspan="1">21.16–23.38</td><td rowspan="1" colspan="1">Calcar absent</td></tr><tr><td rowspan="1" colspan="1"><bold><italic><tp:taxon-name>Hypsiboas almendarizae</tp:taxon-name></italic></bold><break/><bold>(<italic>n</italic> = 4)</bold></td><td rowspan="1" colspan="1"><bold>48.11 ± 6.88</bold><break/><bold>37.80–51.94</bold></td><td rowspan="1" colspan="1"><bold>19.36 ± 2.92</bold><break/><bold>15.11–21.64</bold></td><td rowspan="1" colspan="1"><bold>11.59 ± 1.96</bold><break/><bold>8.70–12.99</bold></td><td rowspan="1" colspan="1"><bold>14.77 ± 2.45</bold><break/><bold>11.15–16.59</bold></td><td rowspan="1" colspan="1"><bold>4.08 ± 0.66</bold><break/><bold>3.45–4.68</bold></td><td rowspan="1" colspan="1"><bold>2.52 ± 0.41</bold><break/><bold>2.07–3.00</bold></td><td rowspan="1" colspan="1"><bold>25.81 ± 6.88</bold><break/><bold>15.51–29.74</bold></td><td rowspan="1" colspan="1"><bold>24.46 ± 3.41</bold><break/><bold>19.40–26.62</bold></td><td rowspan="1" colspan="1"><bold>1.89 ± 0.55</bold><break/><bold>1.20–2.53</bold></td></tr><tr><td rowspan="1" colspan="1">Nueve de Octubre<break/>(<italic>n</italic> = 3)</td><td rowspan="1" colspan="1">51.54 ± 0.35<break/>51.26–51.94</td><td rowspan="1" colspan="1">20.78 ± 0.88<break/>19.87–21.64</td><td rowspan="1" colspan="1">12.55 ± 0.43<break/>12.14–12.99</td><td rowspan="1" colspan="1">15.98 ± 0.54<break/>15.61–16.59</td><td rowspan="1" colspan="1">4.28 ± 0.62<break/>3.57–4.68</td><td rowspan="1" colspan="1">2.68 ± 0.34<break/>2.32–3.00</td><td rowspan="1" colspan="1">29.25 ± 0.44<break/>28.87–29.74</td><td rowspan="1" colspan="1">26.15 ± 0.60<break/>25.47–26.62</td><td rowspan="1" colspan="1">2.12 ± 0.36<break/>1.87–2.53</td></tr><tr><td rowspan="1" colspan="1"><bold><italic><tp:taxon-name>Hypsiboas calcaratus</tp:taxon-name></italic></bold><break/><bold>(<italic>n</italic> = 4)</bold></td><td rowspan="1" colspan="1"><bold>50.92 ± 4.80</bold><break/><bold>45.94–56.29</bold></td><td rowspan="1" colspan="1"><bold>20.56 ± 2.05</bold><break/><bold>18.44–23.17</bold></td><td rowspan="1" colspan="1"><bold>13.08 ± 2.03</bold><break/><bold>11.04–15.83</bold></td><td rowspan="1" colspan="1"><bold>16.46 ± 1.85</bold><break/><bold>14.59–18.42</bold></td><td rowspan="1" colspan="1"><bold>4.14 ± 0.86</bold><break/><bold>3.57–5.42</bold></td><td rowspan="1" colspan="1"><bold>3.12 ± 0.50</bold><break/><bold>2.67–3.77</bold></td><td rowspan="1" colspan="1"><bold>31.00 ± 3.13</bold><break/><bold>28.10–35.29</bold></td><td rowspan="1" colspan="1"><bold>26.05 ± 2.15</bold><break/><bold>24.47–29.09</bold></td><td rowspan="1" colspan="1"><bold>2.62 ± 0.16</bold><break/><bold>2.42–2.78</bold></td></tr><tr><td rowspan="1" colspan="1"><bold><italic><tp:taxon-name>Hypsiboas fasciatus</tp:taxon-name></italic></bold><break/><bold>(<italic>n</italic> = 5)</bold></td><td rowspan="1" colspan="1"><bold>51.89 ± 3.18</bold><break/><bold>47.16–54.84</bold></td><td rowspan="1" colspan="1"><bold>20.44 ± 1.23</bold><break/><bold>18.79–21.98</bold></td><td rowspan="1" colspan="1"><bold>13.91 ± 0.79</bold><break/><bold>12.59–14.53</bold></td><td rowspan="1" colspan="1"><bold>16.57 ± 0.72</bold><break/><bold>15.80–17.38</bold></td><td rowspan="1" colspan="1"><bold>4.83 ± 0.43</bold><break/><bold>4.28–5.32</bold></td><td rowspan="1" colspan="1"><bold>3.25 ± 0.38</bold><break/><bold>2.70–3.77</bold></td><td rowspan="1" colspan="1"><bold>29.58 ± 1.46</bold><break/><bold>28.55–32.09</bold></td><td rowspan="1" colspan="1"><bold>27.02 ± 1.34</bold><break/><bold>25.74–29.20</bold></td><td rowspan="1" colspan="1"><bold>1.95 ± 0.15</bold><break/><bold>1.73–2.09</bold></td></tr><tr><td rowspan="1" colspan="1"><bold><italic><tp:taxon-name>Hypsiboas maculateralis</tp:taxon-name></italic></bold><break/><bold>(<italic>n</italic> = 6)</bold></td><td rowspan="1" colspan="1"><bold>45.18 ± 9.39</bold><break/><bold>32.04–55.31</bold></td><td rowspan="1" colspan="1"><bold>16.27 ± 3.29</bold><break/><bold>11.25–19.77</bold></td><td rowspan="1" colspan="1"><bold>11.76 ± 2.40</bold><break/><bold>8.28–14.10</bold></td><td rowspan="1" colspan="1"><bold>14.21 ± 2.95</bold><break/><bold>10.01–17.37</bold></td><td rowspan="1" colspan="1"><bold>3.78 ± 0.26</bold><break/><bold>3.34–4.06</bold></td><td rowspan="1" colspan="1"><bold>2.43 ± 0.52</bold><break/><bold>1.70–3.00</bold></td><td rowspan="1" colspan="1"><bold>25.23 ± 4.42</bold><break/><bold>18.04–29.66</bold></td><td rowspan="1" colspan="1"><bold>21.90 ± 4.22</bold><break/><bold>15.48–26.54</bold></td><td rowspan="1" colspan="1"><bold>1.61 ± 0.40</bold><break/><bold>1.09–2.22</bold></td></tr><tr><td rowspan="1" colspan="1">Zábalo<break/>(<italic>n</italic> = 2)</td><td rowspan="1" colspan="1">32.04–38.26</td><td rowspan="1" colspan="1">11.25–14.58</td><td rowspan="1" colspan="1">8.28–9.28</td><td rowspan="1" colspan="1">10.01–12.38</td><td rowspan="1" colspan="1">3.34–3.61</td><td rowspan="1" colspan="1">1.70–2.03</td><td rowspan="1" colspan="1">18.04–22.82</td><td rowspan="1" colspan="1">15.48–19.15</td><td rowspan="1" colspan="1">1.09–1.39</td></tr><tr><td rowspan="1" colspan="1"><bold><italic><tp:taxon-name>Hypsiboas tetete</tp:taxon-name></italic></bold><break/><bold>Jatun Sacha</bold><break/><bold>(<italic>n</italic> = 2)</bold></td><td rowspan="1" colspan="1"><bold>45.33–45.85</bold></td><td rowspan="1" colspan="1"><bold>16.81–18.17</bold></td><td rowspan="1" colspan="1"><bold>11.15–12.96</bold></td><td rowspan="1" colspan="1"><bold>13.66–14.11</bold></td><td rowspan="1" colspan="1"><bold>4.09–4.96</bold></td><td rowspan="1" colspan="1"><bold>3.56–3.85</bold></td><td rowspan="1" colspan="1"><bold>25.45–25.78</bold></td><td rowspan="1" colspan="1"><bold>21.18–21.81</bold></td><td rowspan="1" colspan="1"><bold>Calcar absent</bold></td></tr></tbody></table></table-wrap><fig id="F4" position="float" orientation="portrait"><label>Figure 4.</label><caption><p>Dorsolateral views of adult females of <bold>A</bold> <italic><tp:taxon-name>Hypsiboas fasciatus</tp:taxon-name></italic>, QCAZ 48611, SVL = 51.79 mm <bold>B</bold> <italic><tp:taxon-name>Hypsiboas almendarizae</tp:taxon-name></italic>, QCAZ 32638, SVL = 51.26 mm <bold>C</bold> <italic><tp:taxon-name>Hypsiboas calcaratus</tp:taxon-name></italic>, QCAZ 24282, SVL = 51.26 mm <bold>D</bold> <italic><tp:taxon-name>Hypsiboas maculateralis</tp:taxon-name></italic>, QCAZ 43825, SVL = 55.31 mm <bold>E</bold> <italic><tp:taxon-name>Hypsiboas alfaroi</tp:taxon-name></italic>, QCAZ 43252, SVL = 45.37 mm.</p></caption><graphic xmlns:xlink="http://www.w3.org/1999/xlink" xlink:href="ZooKeys-370-001-g005.jpg" position="float" orientation="portrait" xlink:type="simple"/></fig><fig id="F8" position="float" orientation="portrait"><label>Figure 8.</label><caption><p>Dorsolateral views of adult males of <bold>A</bold> <italic><tp:taxon-name>Hypsiboas fasciatus</tp:taxon-name></italic>, QCAZ 48584, SVL = 33.77 mm <bold>B</bold> <italic><tp:taxon-name>Hypsiboas almendarizae</tp:taxon-name></italic>, QCAZ 39649, SVL = 36.54 mm <bold>C</bold> <italic><tp:taxon-name>Hypsiboas calcaratus</tp:taxon-name></italic>, QCAZ 43256, SVL = 40.07 mm <bold>D</bold> <italic><tp:taxon-name>Hypsiboas maculateralis</tp:taxon-name></italic>, QCAZ 40082, SVL = 36.16 mm <bold>E</bold> <italic><tp:taxon-name>Hypsiboas alfaroi</tp:taxon-name></italic>, QCAZ 43260, SVL = 30.35 mm <bold>F</bold> <italic><tp:taxon-name>Hypsiboas tetete</tp:taxon-name></italic>, QCAZ 40081, SVL = 31.15 mm.</p></caption><graphic xmlns:xlink="http://www.w3.org/1999/xlink" xlink:href="ZooKeys-370-001-g009.jpg" position="float" orientation="portrait" xlink:type="simple"/></fig><table-wrap id="T7" position="float" orientation="portrait"><label>Table 7.</label><caption><p>Descriptive statistics for call parameters of <italic><tp:taxon-name>Hypsiboas alfaroi</tp:taxon-name></italic> (QCAZ 43260–63), <italic><tp:taxon-name>Hypsiboas almendarizae</tp:taxon-name></italic> (QCAZ 39645, 39647–50), <italic><tp:taxon-name>Hypsiboas calcaratus</tp:taxon-name></italic> (QCAZ 40084–85, 43247, 43256–59), <italic><tp:taxon-name>Hypsiboas fasciatus</tp:taxon-name></italic> (QCAZ 48583–86, 48633), <italic><tp:taxon-name>Hypsiboas maculateralis</tp:taxon-name></italic> (QCAZ 40082), and <italic><tp:taxon-name>Hypsiboas tetete</tp:taxon-name></italic> (QCAZ 40060, 40080–81, 48095). The <italic>n</italic> values indicate the number of males analyzed. Mean ± SD is given with range in parentheses. Values for <italic><tp:taxon-name>Hypsiboas maculateralis</tp:taxon-name></italic> were obtained from three calls from a single male. See <xref ref-type="table" rid="T3">Table 3</xref> for a description of each parameter.</p></caption><table><tbody><tr><th rowspan="2" colspan="1"/><th rowspan="2" colspan="1"><italic><tp:taxon-name>Hypsiboas alfaroi</tp:taxon-name></italic><break/>(<italic>n</italic> = 4)</th><th rowspan="2" colspan="1"><italic><tp:taxon-name>Hypsiboas almendarizi</tp:taxon-name></italic><break/>(<italic>n</italic> = 5)</th><th rowspan="2" colspan="1"><italic><tp:taxon-name>Hypsiboas calcaratus</tp:taxon-name></italic><break/>(<italic>n</italic> = 7)</th><th rowspan="2" colspan="1"><italic><tp:taxon-name>Hypsiboas fasciatus</tp:taxon-name></italic><break/>(<italic>n</italic> = 5)</th><th rowspan="2" colspan="1"><italic><tp:taxon-name>Hypsiboas maculateralis</tp:taxon-name></italic><break/>(<italic>n</italic> = 1)</th><th rowspan="1" colspan="2"><italic><tp:taxon-name>Hypsiboas tetete</tp:taxon-name></italic><break/>(<italic>n</italic> = 4)</th></tr><tr><th rowspan="1" colspan="1">Type 1</th><th rowspan="1" colspan="1">Type 2</th></tr><tr><td rowspan="1" colspan="1">Call Duration (s)</td><td rowspan="1" colspan="1">0.20 ± 0.05<break/>(0.16–0.19)</td><td rowspan="1" colspan="1">0.48 ± 0.07<break/>(0.39–0.55)</td><td rowspan="1" colspan="1">0.05 ± 0.00<break/>(0.05–0.06)</td><td rowspan="1" colspan="1">0.52 ± 0.24<break/>(0.27–0.90)</td><td rowspan="1" colspan="1">0.35 ± 0.04<break/>(0.317–0.398)</td><td rowspan="1" colspan="1">0.10 ± 0.02<break/>(0.08–0.12)</td><td rowspan="1" colspan="1">0.11 ± 0.02<break/>(0.09–0.13)</td></tr><tr><td rowspan="1" colspan="1">Number of notes</td><td rowspan="1" colspan="1">4–5</td><td rowspan="1" colspan="1">3–4</td><td rowspan="1" colspan="1">1</td><td rowspan="1" colspan="1">3–5</td><td rowspan="1" colspan="1">3–4</td><td rowspan="1" colspan="1">1</td><td rowspan="1" colspan="1">1</td></tr><tr><td rowspan="1" colspan="1">Rise time (s)</td><td rowspan="1" colspan="1">0.07 ± 0.03<break/>(0.05–0.08)</td><td rowspan="1" colspan="1">0.30 ± 0.10<break/>(0.20–0.45)</td><td rowspan="1" colspan="1">0.04 ± 0.01<break/>(0.03–0.05)</td><td rowspan="1" colspan="1">0.24 ± 0.06<break/>(0.17–0.30)</td><td rowspan="1" colspan="1">0.19 ± 0.10<break/>(0.084–0.289)</td><td rowspan="1" colspan="1">0.03 ± 0.02<break/>(0.02–0.06)</td><td rowspan="1" colspan="1">0.05 ± 0.02<break/>(0.03–0.07)</td></tr><tr><td rowspan="1" colspan="1">Call dominant frequency (Hz)</td><td rowspan="1" colspan="1">2079.53 ± 83.43<break/>(1924.50–2032.74)</td><td rowspan="1" colspan="1">1954.43 ± 128.43<break/>(1828.18–2115.65)</td><td rowspan="1" colspan="1">1780.50 ± 112.73<break/>(1619.32–1927.25)</td><td rowspan="1" colspan="1">1855.81 ± 148.08<break/>(1712.00–2088.70)</td><td rowspan="1" colspan="1">2217.93 ± 56.94<break/>(2174.92–2282.51)</td><td rowspan="1" colspan="1">1938.47 ± 26.24<break/>(1830.31–1959.23)</td><td rowspan="1" colspan="1">1829.12 ± 12.61<break/>(1815.97–1841.10)</td></tr><tr><td rowspan="1" colspan="1">Call fundamental frequency (Hz)</td><td rowspan="1" colspan="1">2036.31 ± 130.30<break/>(1951.05–2146.50)</td><td rowspan="1" colspan="1">951.76 ± 61.38<break/>(882.86–1029.95)</td><td rowspan="1" colspan="1">557.13 ± 46.21<break/>(512.60–651.38)</td><td rowspan="1" colspan="1">884.89 ± 105.52<break/>(722.60–1001.30)</td><td rowspan="1" colspan="1">488.10 ± 12.47<break/>(473.71–495.33)</td><td rowspan="1" colspan="1">1940.14 ± 28.29<break/>(1830.31–1964.23)</td><td rowspan="1" colspan="1">1821.96 ± 16.96<break/>(1808.80–1841.10)</td></tr><tr><td rowspan="1" colspan="1">Number of pulses</td><td rowspan="1" colspan="1">–</td><td rowspan="1" colspan="1">14.85 ± 3.03<break/>(11.90–19.17)</td><td rowspan="1" colspan="1">14.12 ± 0.74<break/>(12.60–14.75)</td><td rowspan="1" colspan="1">11.80 ± 1.69<break/>(9.60–13.56)</td><td rowspan="1" colspan="1">–</td><td rowspan="1" colspan="1">–</td><td rowspan="1" colspan="1">10.22 ± 1.68<break/>(8.67–12.00)</td></tr><tr><td rowspan="1" colspan="1">Pulse repetition rate (pulses/s)</td><td rowspan="1" colspan="1">–</td><td rowspan="1" colspan="1">200.41 ± 31.89<break/>(168.95–249.22)</td><td rowspan="1" colspan="1">268.46 ± 11.08<break/>(250.71–280.11)</td><td rowspan="1" colspan="1">179.53 ± 18.08<break/>(150.31–195.95)</td><td rowspan="1" colspan="1">–</td><td rowspan="1" colspan="1">–</td><td rowspan="1" colspan="1">92.97 ± 2.26<break/>(90.72–95.24)</td></tr><tr><td rowspan="1" colspan="1">Dominant frequency at the beginning to the third note (Hz)</td><td rowspan="1" colspan="1">–</td><td rowspan="1" colspan="1">1869.09 ± 52.61<break/>(1808.80–1905.70)</td><td rowspan="1" colspan="1">–</td><td rowspan="1" colspan="1">1827.51 ± 175.70<break/>(1722.70–2140.10)</td><td rowspan="1" colspan="1">–</td><td rowspan="1" colspan="1">–</td><td rowspan="1" colspan="1">–</td></tr><tr><td rowspan="1" colspan="1">Fundamental frequency at the beginning to the third note (Hz)</td><td rowspan="1" colspan="1">–</td><td rowspan="1" colspan="1">826.16 ± 58.21<break/>(766.58–882.90)</td><td rowspan="1" colspan="1">–</td><td rowspan="1" colspan="1">841.64 ± 91.67<break/>(728.30–969.00)</td><td rowspan="1" colspan="1">–</td><td rowspan="1" colspan="1">–</td><td rowspan="1" colspan="1">–</td></tr><tr><td rowspan="1" colspan="1">Dominant frequency at the end to the third note (Hz)</td><td rowspan="1" colspan="1">–</td><td rowspan="1" colspan="1">2058.93 ± 33.98<break/>(2026.28–2094.10)</td><td rowspan="1" colspan="1">–</td><td rowspan="1" colspan="1">1962.32 ± 190.41<break/>(1798.80–2282.50)</td><td rowspan="1" colspan="1">–</td><td rowspan="1" colspan="1">–</td><td rowspan="1" colspan="1">–</td></tr><tr><td rowspan="1" colspan="1">Fundamental frequency at the end to the third note (Hz)</td><td rowspan="1" colspan="1">–</td><td rowspan="1" colspan="1">937.43 ± 83.53<break/>(882.90–1033.60)</td><td rowspan="1" colspan="1">–</td><td rowspan="1" colspan="1">950.18 ± 144.22<break/>(709.50–1055.10</td><td rowspan="1" colspan="1">–</td><td rowspan="1" colspan="1">–</td><td rowspan="1" colspan="1">–</td></tr><tr><td rowspan="1" colspan="1">Interval between calls (s)</td><td rowspan="1" colspan="1">7.75 ± 0.95<break/>(7–9)</td><td rowspan="1" colspan="1">16.2 ± 6.37<break/>(10–15)</td><td rowspan="1" colspan="1">12 ± 2.64<break/>(6–23)</td><td rowspan="1" colspan="1">51 ± 24.72<break/>(13–78)</td><td rowspan="1" colspan="1">152.5 ± 3.53<break/>(150–155)</td><td rowspan="1" colspan="1">9 ± 4.24<break/>(6–15)</td><td rowspan="1" colspan="1">–</td></tr><tr><td rowspan="1" colspan="1">Recording temperatures (°C)</td><td rowspan="1" colspan="1">25.9</td><td rowspan="1" colspan="1">21.5</td><td rowspan="1" colspan="1">23.9–25.6</td><td rowspan="1" colspan="1">20.1–23.6</td><td rowspan="1" colspan="1">21.5</td><td rowspan="1" colspan="1">22.2–25</td><td rowspan="1" colspan="1">22.2–25</td></tr></tbody></table></table-wrap><table-wrap id="T3" position="float" orientation="portrait"><label>Table 3.</label><caption><p>Call traits of <italic><tp:taxon-name>Hypsiboas</tp:taxon-name></italic> spp. analyzed in this study. See text for details.</p></caption><table><tbody><tr><th rowspan="1" colspan="1">Character</th><th rowspan="1" colspan="1">Description</th></tr><tr><td rowspan="1" colspan="1">Call duration</td><td rowspan="1" colspan="1">Time from the beginning of the first note to the end of the last note of the call</td></tr><tr><td rowspan="1" colspan="1">Number of notes</td><td rowspan="1" colspan="1">Number of notes in the call</td></tr><tr><td rowspan="1" colspan="1">Rise time</td><td rowspan="1" colspan="1">Time from the beginning of the call to the point of its maximum amplitude</td></tr><tr><td rowspan="1" colspan="1">Call dominant frequency</td><td rowspan="1" colspan="1">The frequency with the greatest amount of sound energy along all the call</td></tr><tr><td rowspan="1" colspan="1">Call fundamental frequency</td><td rowspan="1" colspan="1">The frequency with the greatest amount of sound energy in the first harmonic, measured along all the call</td></tr><tr><td rowspan="1" colspan="1">Dominant frequency at the beginning to the third note</td><td rowspan="1" colspan="1">The frequency with the greatest amount of sound energy measured at the beginning of the third note</td></tr><tr><td rowspan="1" colspan="1">Fundamental frequency at the beginning to the third note</td><td rowspan="1" colspan="1">The frequency of the first harmonic measured at the beginning of the third note</td></tr><tr><td rowspan="1" colspan="1">Dominant frequency at the end to the third note</td><td rowspan="1" colspan="1">The frequency with the greatest amount of sound energy measured at the end of the third note</td></tr><tr><td rowspan="1" colspan="1">Fundamental frequency at the end to the third note</td><td rowspan="1" colspan="1">The frequency of the first harmonic measured at the end of the third note</td></tr><tr><td rowspan="1" colspan="1">Number of pulses</td><td rowspan="1" colspan="1">Number of pulses per note</td></tr><tr><td rowspan="1" colspan="1">Pulse repetition rate</td><td rowspan="1" colspan="1">Number of pulses per second</td></tr><tr><td rowspan="1" colspan="1">Interval between calls</td><td rowspan="1" colspan="1">Time from end of call to the beginning of next call</td></tr></tbody></table></table-wrap><fig id="F15" position="float" orientation="portrait"><label>Figure 15.</label><caption><p>Distribution of species of the <italic><tp:taxon-name>Hypsiboas calcaratus</tp:taxon-name></italic> complex. Localities are based on museum specimens from Museo de Historia Natural Gustavo Orcés of Escuela Politécnica Nacional, Museo de Zoología of Pontificia Universidad Católica del Ecuador, Natural History Museum University of Kansas, and Smithsonian Institution National Museum of Natural History.</p></caption><graphic xmlns:xlink="http://www.w3.org/1999/xlink" xlink:href="ZooKeys-370-001-g016.jpg" position="float" orientation="portrait" xlink:type="simple"/></fig></tp:treatment-sec><ref-list><ref id="B36"><mixed-citation xmlns:xlink="http://www.w3.org/1999/xlink" xlink:type="simple"><person-group><name name-style="western"><surname>Ministerio de Ambiente del Ecuador</surname></name></person-group> (<year>2013</year>) <article-title>Sistema de Clasificación de los Ecosistemas del Ecuador Continental.</article-title><publisher-name>Subsecretaría de Patrimonio Natural</publisher-name>, <publisher-loc>Quito, Ecuador</publisher-loc>.</mixed-citation></ref><ref id="B26"><mixed-citation xmlns:xlink="http://www.w3.org/1999/xlink" xlink:type="simple"><person-group><name name-style="western"><surname>Icochea</surname><given-names>J</given-names></name><name name-style="western"><surname>Coloma</surname><given-names>LA</given-names></name><name name-style="western"><surname>Ron</surname><given-names>SR</given-names></name></person-group> (<year>2004</year>) <chapter-title><italic>Hypsiboas fasciatus</italic>.</chapter-title> In: <article-title>IUCN 2013</article-title>. <source>IUCN Red List of Threatened Species. Version 2013.1. (15 August 2013)</source>. <ext-link ext-link-type="uri" xlink:href="http://www.iucnredlist.org" xlink:type="simple">http://www.iucnredlist.org</ext-link></mixed-citation></ref></ref-list></tp:taxon-treatment>
