# Supplementary material for: Systematics of treefrogs of the Hypsiboas calcaratus and Hypsiboas fasciatus species complex (Anura, Hylidae) with the description of four new species
Source: Zookeys. 2014 Jan 15;(370):1–68. doi: 10.3897/zookeys.370.6291 (PMC3904076; doi:10.3897/zookeys.370.6291)
Supplement: XML Treatment for Hypsiboas almendarizae [file zookeys.370.6291-treatment3.xml]

<!DOCTYPE tp:taxon-treatment
  PUBLIC "-//TaxonX//DTD Taxonomic Treatment Publishing DTD v0 20100105//EN" "tax-treatment-NSO.dtd">
<tp:taxon-treatment xmlns:tp="http://www.plazi.org/taxpub"><tp:treatment-meta><mixed-citation publication-type="journal"><person-group><name><surname>Caminer</surname><given-names>Marcel A.</given-names></name><name><surname>Ron</surname><given-names>Santiago R.</given-names></name></person-group><article-title>Systematics of treefrogs of the <italic>Hypsiboas calcaratus</italic> and <italic>Hypsiboas fasciatus</italic> species complex (Anura, Hylidae) with the description of four new species</article-title><source>Zookeys</source><day>15</day><month>1</month><year>2014</year><volume>2014</volume><issue>370</issue><fpage>1</fpage><lpage>68</lpage><pub-id pub-id-type="doi">10.3897/zookeys.370.6291</pub-id></mixed-citation></tp:treatment-meta><tp:nomenclature><tp:taxon-name>
                        <tp:taxon-name-part taxon-name-part-type="genus">Hypsiboas</tp:taxon-name-part>
                        <tp:taxon-name-part taxon-name-part-type="species">almendarizae</tp:taxon-name-part>
                        <object-id xmlns:xlink="http://www.w3.org/1999/xlink" content-type="zoobank" xlink:type="simple">http://zoobank.org/5D68CEA5-D2D1-44A9-AA7C-D30081D92C7D</object-id>
                        <object-id xmlns:xlink="http://www.w3.org/1999/xlink" xlink:type="simple">http://species-id.net/wiki/Hypsiboas_almendarizae</object-id>
                    </tp:taxon-name><tp:taxon-status xmlns:xlink="http://www.w3.org/1999/xlink" xlink:type="simple">sp. n.</tp:taxon-status></tp:nomenclature><tp:treatment-sec sec-type="Common name"><title>Common name.</title><p>English: Almendariz’s treefrog; Spanish: Rana arbórea de Almendáriz</p></tp:treatment-sec><tp:treatment-sec sec-type="Holotype"><title>Holotype.</title><p>(<xref ref-type="fig" rid="F14">Fig. 14E</xref>) QCAZ 39650 (field no. SC-PUCE 23213), adult male from Ecuador, Provincia Morona Santiago, General Leonidas Plaza, “Limón”, on the road to Gualaceo (<named-content xmlns:xlink="http://www.w3.org/1999/xlink" content-type="dwc:verbatimCoordinates" xlink:type="simple">2.9796°S, 78.4415°W</named-content>), 1237 m above sea level, collected by Marcel A. Caminer on 17 January 2009.</p></tp:treatment-sec><tp:treatment-sec sec-type="Paratopotypes"><title>Paratopotypes.</title><p>(<xref ref-type="fig" rid="F8">Fig. 8B</xref>) QCAZ 39638–40, 39645–49, adult males, collected with the holotype.</p></tp:treatment-sec><tp:treatment-sec sec-type="Paratypes"><title>Paratypes.</title><p>(<xref ref-type="fig" rid="F4">Figs 4B</xref>, <xref ref-type="fig" rid="F6">6</xref>) ECUADOR: PROVINCIA NAPO: Pacto Sumaco (<named-content xmlns:xlink="http://www.w3.org/1999/xlink" content-type="dwc:verbatimCoordinates" xlink:type="simple">0.6339°S, 77.5922°W</named-content>), 1560 m, QCAZ 10910, adult male, collected by L. E. López on 1 January 1996; Río Hollín (<named-content xmlns:xlink="http://www.w3.org/1999/xlink" content-type="dwc:verbatimCoordinates" xlink:type="simple">0.6998°S, 77.6665°W</named-content>), 1068–1950 m, QCAZ 22365–66, adult males, collected by M. R. Bustamante on 27 January 2002; Río Hollín, on the road Jondachi-Loreto (<named-content xmlns:xlink="http://www.w3.org/1999/xlink" content-type="dwc:verbatimCoordinates" xlink:type="simple">0.7707°S, 77.7820°W</named-content>), 1100 m, QCAZ 6905, 6910, adult males, 6889, juvenile, collected by P. Ordoñez, P. Guarderas, J. F. Freile, M. C. Terán and O. Torres-Carvajal on 3 December 1994; Río Hollín, on the road Hollín-Loreto <!--PageBreak--><!--PageBreak--><!--PageBreak-->(<named-content xmlns:xlink="http://www.w3.org/1999/xlink" content-type="dwc:verbatimCoordinates" xlink:type="simple">0.9666°S, 77.7632°W</named-content>), 600 m, QCAZ 283, 782, 4177–78, adult males, collected by A. Flachier, F. Campos-Yánez, L. A. Coloma and G. Onore on 5 December 1987 and 1 February 1988; Río Hollín (<named-content xmlns:xlink="http://www.w3.org/1999/xlink" content-type="dwc:verbatimCoordinates" xlink:type="simple">0.6998°S, 77.6665°W</named-content>), 1068–1950 m, QCAZ 21942, 22364, adult males, 17944, collected by M. R. Bustamante, I. G. Tapia, G. Onore, F. Ayala-Varela, S. Valdivieso, D. Tirira and J. J. Wiens on 20 March 1990 and 9 December 2001; Archidona, Estacíon Sarayacu (<named-content xmlns:xlink="http://www.w3.org/1999/xlink" content-type="dwc:verbatimCoordinates" xlink:type="simple">0.6910°S, 77.8208°W</named-content>), 1320 m, QCAZ 51809, juvenile female, collected by D. Rivadeneira and X. Salazar on 23 August 2011; PROVINCIA TUNGURAHUA: Baños, Río Lagarto (<named-content xmlns:xlink="http://www.w3.org/1999/xlink" content-type="dwc:verbatimCoordinates" xlink:type="simple">1.4025°S, 78.2980°W</named-content>), 1472 m, QCAZ 24392, 24394, adult males, collected by I. G. Tapia and D. Hill on 5 May 2001; Río Verde (<named-content xmlns:xlink="http://www.w3.org/1999/xlink" content-type="dwc:verbatimCoordinates" xlink:type="simple">1.4026°S, 78.2979°W</named-content>), 1514 m, QCAZ 47047–48, adult males, collected by S. Poe, F. Ayala-Varela, L. Gray, J. Davis and I. Latella on 14 December 2009; Río Negro (<named-content xmlns:xlink="http://www.w3.org/1999/xlink" content-type="dwc:verbatimCoordinates" xlink:type="simple">1.4135°S, 78.2110°W</named-content>), 1220 m, QCAZ 4029–30, 4907, 21273–74, adult males, 24357, adult female, 4034, metamorph, collected by F. Campos-Yánez, L. A. Coloma, C. Proaño and J. J. Camacho on 1 May 1993 and 24 September 2002; mouth of the Pastaza river (<named-content xmlns:xlink="http://www.w3.org/1999/xlink" content-type="dwc:verbatimCoordinates" xlink:type="simple">1.4128°S, 78.2688°W</named-content>), 1440 m, QCAZ 31449, adult male, 31450, adult female, collected by D. Paucar on 9 March 2006; Baños, Río Lagarto (<named-content xmlns:xlink="http://www.w3.org/1999/xlink" content-type="dwc:verbatimCoordinates" xlink:type="simple">1.4025°S, 78.2980°W</named-content>), 1472 m, QCAZ 24386–91, 24393, 24395, adult males, collected by I. G. Tapia and D. Hill on 5 May 2001; mouth of the Pastaza river (<named-content xmlns:xlink="http://www.w3.org/1999/xlink" content-type="dwc:verbatimCoordinates" xlink:type="simple">1.4128°S, 78.2687°W</named-content>), 1440 m, QCAZ 31452, juvenile, collected by D. Paucar on 8 March 2006; PROVINCIA PASTAZA: Pomona, Reserva de Bosque Tropical Hola Vida (<named-content xmlns:xlink="http://www.w3.org/1999/xlink" content-type="dwc:verbatimCoordinates" xlink:type="simple">1.6250°S, 77.9072°W</named-content>), 831 m, QCAZ 37163, adult male, collected by I. G. Tapia, L. A. Coloma, C. Proaño and M. Páez on 9 July 2007; PROVINCIA MORONA SANTIAGO: 2.2 km N San Juan Bosco (<named-content xmlns:xlink="http://www.w3.org/1999/xlink" content-type="dwc:verbatimCoordinates" xlink:type="simple">2.0070°S, 77.9348°W</named-content>), 1013 m, QCAZ 26438, adult male, collected by L. A. Coloma on 12 August 2003; Parque Nacional Sangay, Sardinayacu river (<named-content xmlns:xlink="http://www.w3.org/1999/xlink" content-type="dwc:verbatimCoordinates" xlink:type="simple">2.0597°S, 78.1564°W</named-content>), 1600 m, EPN 7740, adult male, collected by A. Almendáriz; Central Hidroeléctrica Abanico (<named-content xmlns:xlink="http://www.w3.org/1999/xlink" content-type="dwc:verbatimCoordinates" xlink:type="simple">2.2457°S, 78.1958°W</named-content>), 1600 m, EPN 11435–36, 11438, adult males, 11437, adult female, collected by Y. Sagredo and J. Brito; 7.6 km W from Nueve de Octubre, along the road Guamote-Macas (<named-content xmlns:xlink="http://www.w3.org/1999/xlink" content-type="dwc:verbatimCoordinates" xlink:type="simple">2.2163°S, 78.2898°W</named-content>), 1571 m, QCAZ 32638–39, 32645, adult females, collected by A. Pounds, L. A. Coloma, M. R. Bustamante and I. G. Tapia on 30 November 2006; 4.8 km N from Rosario (<named-content xmlns:xlink="http://www.w3.org/1999/xlink" content-type="dwc:verbatimCoordinates" xlink:type="simple">2.8858°S, 78.3880°W</named-content>), 841 m, QCAZ 26474–77, adult males, 26480, metamorph, collected by L. A. Coloma, A. Merino and E. R. Wild on 13 August 2003; N from Mendez, 4 km NW from Patuca (airline distance) on the road to Logroño (<named-content xmlns:xlink="http://www.w3.org/1999/xlink" content-type="dwc:verbatimCoordinates" xlink:type="simple">2.7291°S, 78.2849°W</named-content>), 600 m, QCAZ 23810, adult male, collected by S. R. Ron and G. E. Romero on 6 April 2003; El Rosario (<named-content xmlns:xlink="http://www.w3.org/1999/xlink" content-type="dwc:verbatimCoordinates" xlink:type="simple">2.9282°S, 78.4082°W</named-content>), 1100 m, QCAZ 30590–92, adult males, collected by I. G. Tapia, M. R. Bustamante and A. Merino on 23 March 2004; N from General Leonidas Plaza, “Limón”, on the road Limón-Méndez (<named-content xmlns:xlink="http://www.w3.org/1999/xlink" content-type="dwc:verbatimCoordinates" xlink:type="simple">2.9046°S, 78.3869°W</named-content>), 879 m, QCAZ 26300, adult male, collected by S. R. Ron, M. Guerra and I. G. Tapia on 13 January 2004; Limón Indanza, on the road to Ayanza (<named-content xmlns:xlink="http://www.w3.org/1999/xlink" content-type="dwc:verbatimCoordinates" xlink:type="simple">2.9899°S, 78.4260°W</named-content>), 994 m, QCAZ 39642, adult male, collected by M. A. Caminer on 17 January 2009; near General Leonidas Plaza, “Limón”, km 74 on the road to San Antonio (<named-content xmlns:xlink="http://www.w3.org/1999/xlink" content-type="dwc:verbatimCoordinates" xlink:type="simple">2.9266°S, 78.4070°W</named-content>), 1070 m, QCAZ 8573, adult male, collected by N. Acosta-Buenaño and J. Bosch on 16 July 1995.</p><fig id="F6" position="float" orientation="portrait"><label>Figure 6.</label><caption><p>Adult <italic><tp:taxon-name>Hypsiboas almendarizae</tp:taxon-name></italic> showing variation in dorsal and ventral coloration of preserved specimens. From left to right, first and second rows: QCAZ 32638, 32645 (females), 24392 (male); third and fourth rows: QCAZ 39647, 39650, 24394 (males). See <xref ref-type="app" rid="APP1">Appendix</xref> for locality data. All specimens are shown at the same scale.</p></caption><graphic xmlns:xlink="http://www.w3.org/1999/xlink" xlink:href="ZooKeys-370-001-g007.jpg" position="float" orientation="portrait" xlink:type="simple"/></fig><!--PageBreak--></tp:treatment-sec><tp:treatment-sec sec-type="Referred specimens"><title>Referred specimens.</title><p>ECUADOR: PROVINCIA MORONA SANTIAGO: 2.2 km N San Juan Bosco (<named-content xmlns:xlink="http://www.w3.org/1999/xlink" content-type="dwc:verbatimCoordinates" xlink:type="simple">2.0070°S, 77.9348°W</named-content>), 1013 m (QCAZ 26429–37, 26439); Nueve de Octubre, on the road Guamote-Macas (<named-content xmlns:xlink="http://www.w3.org/1999/xlink" content-type="dwc:verbatimCoordinates" xlink:type="simple">2.2445°S, 78.2074°W</named-content>), 1527 m (QCAZ 32268, 37639); Méndez (<named-content xmlns:xlink="http://www.w3.org/1999/xlink" content-type="dwc:verbatimCoordinates" xlink:type="simple">2.7145°S, 78.3153°W</named-content>), 500 m (QCAZ 1006–07); Km 65 on the road Macas-Méndez (<named-content xmlns:xlink="http://www.w3.org/1999/xlink" content-type="dwc:verbatimCoordinates" xlink:type="simple">2.68083°S, 78.23341°W</named-content>), 540 m (QCAZ 15904–06, 15999); 13 km N from Limón (<named-content xmlns:xlink="http://www.w3.org/1999/xlink" content-type="dwc:verbatimCoordinates" xlink:type="simple">2.8895°S, 78.3952°W</named-content>), 800 m (QCAZ 27317–23, 27325); Limón Indanza (<named-content xmlns:xlink="http://www.w3.org/1999/xlink" content-type="dwc:verbatimCoordinates" xlink:type="simple">2.9796°S, 78.4414°W</named-content>), 800–1560 m (QCAZ 8572, 25958, 26407, 26555, 26562, 31866, 32831, 32834, 32836, 32842, 39642, 40027, 41932–33, 41992, 42001, 42017–18, 42022, 42026, 42037, 42039–40, 42055, 42236); Plan de Milagro-Limón, 4.3 km WSW Limón (<named-content xmlns:xlink="http://www.w3.org/1999/xlink" content-type="dwc:verbatimCoordinates" xlink:type="simple">3.0118°S, 78.4784°W</named-content>), 1373–1560 m (QCAZ 26376–85, 26400–01, 41894, 41897, 41898); 3 km Limón-Indanza, on the road to Gualaquiza (<named-content xmlns:xlink="http://www.w3.org/1999/xlink" content-type="dwc:verbatimCoordinates" xlink:type="simple">3.0489°S, 78.5007°W</named-content>), 950 m (QCAZ 48176–78); on the road Indanza-Gualaquiza (<named-content xmlns:xlink="http://www.w3.org/1999/xlink" content-type="dwc:verbatimCoordinates" xlink:type="simple">3.1435°S, 78.5359°W</named-content>), 1277 m (QCAZ 26421–22); Bosque Protector Abanico, 1646–1720 m (QCAZ 49029, 49034).</p></tp:treatment-sec><tp:treatment-sec sec-type="Diagnosis"><title>Diagnosis.</title><p>A member of the genus <italic><tp:taxon-name>Hypsiboas</tp:taxon-name></italic> characterized by: (1) mean SVL 37.64 mm in males (range 34.31–44.56; <italic>n</italic> = 23), 48.11 mm in females (range 37.80–51.94; <italic>n</italic> = 4); (2) basal webbing on fingers; (3) calcar large, conical; (4) dorsal coloration varying from cream to reddish brown, grayish brown or pale brown, sometimes with dark marks (e.g., broad transversal bands or narrow longitudinal lines); (5) dark brown middorsal line often present; (6) flanks pale cream or creamy white (in life, blue in large females and light blue or white in males) with thin dark brown vertical bars; (7) hidden surfaces of thighs pale cream or creamy white (in life, blue in large females and light blue or white in males) with thin dark brown transversal bars; (8) ventral surfaces of thighs creamy white or yellowish white; (9) venter creamy white or yellowish white; (10) webbing on feet; (11) in life, iris cream or creamy silver with an upper yellow to orange band; (12) prepollical spine present in males.</p><p><italic><tp:taxon-name>Hypsiboas almendarizae</tp:taxon-name></italic> is most similar to <italic><tp:taxon-name>Hypsiboas fasciatus</tp:taxon-name></italic> and <italic><tp:taxon-name>Hypsiboas calcaratus</tp:taxon-name></italic>. It can be distinguished from <italic><tp:taxon-name>Hypsiboas calcaratus</tp:taxon-name></italic> by the shape of the calcar (large and conical in <italic><tp:taxon-name>Hypsiboas almendarizae</tp:taxon-name></italic> vs. large and triangular in <italic><tp:taxon-name>Hypsiboas calcaratus</tp:taxon-name></italic>; <xref ref-type="fig" rid="F14">Fig. 14C–D</xref>), width of the transversal lines on the flanks (thin in <italic><tp:taxon-name>Hypsiboas almendarizae</tp:taxon-name></italic> vs. wide in <italic><tp:taxon-name>Hypsiboas calcaratus</tp:taxon-name></italic>), and advertisement call (<xref ref-type="fig" rid="F12">Fig. 12C–F</xref>). <italic><tp:taxon-name>Hypsiboas almendarizae</tp:taxon-name></italic> differs from <italic><tp:taxon-name>Hypsiboas fasciatus</tp:taxon-name></italic> in having narrower transversal dark bars on the flanks and thighs (mean width of bars on thighs = 5.05% of femur length in <italic><tp:taxon-name>Hypsiboas almendarizae</tp:taxon-name></italic> vs. 8.58% in <italic><tp:taxon-name>Hypsiboas fasciatus</tp:taxon-name></italic>; differences are significant: <italic>t</italic> = 7.05, df = 12, <italic>P</italic> &lt; 0.001) and in color of the upper band of the iris (red to reddish brown in <italic><tp:taxon-name>Hypsiboas fasciatus</tp:taxon-name></italic> vs. yellow to orange in <italic><tp:taxon-name>Hypsiboas almendarizae</tp:taxon-name></italic>; <xref ref-type="fig" rid="F14">Fig. 14A–B</xref>).</p><p><italic><tp:taxon-name>Hypsiboas almendarizae</tp:taxon-name></italic> differs from <italic><tp:taxon-name>Hypsiboas maculateralis</tp:taxon-name></italic> sp. n. in advertisement call (<xref ref-type="fig" rid="F12">Figs 12C–D</xref> and <xref ref-type="fig" rid="F13">13A–B</xref>) and in the presence of vertical lines on the flanks and hidden surfaces of the thighs (dark blotches instead of lines in <italic><tp:taxon-name>Hypsiboas maculateralis</tp:taxon-name></italic> sp. n.) <italic><tp:taxon-name>Hypsiboas almendarizae</tp:taxon-name></italic> can be distinguished from <italic><tp:taxon-name>Hypsiboas alfaroi</tp:taxon-name></italic> sp. n. and <italic><tp:taxon-name>Hypsiboas tetete</tp:taxon-name></italic> sp. n. by the presence of a calcar (instead of a small tubercle on the heel) and by the absence of dark flecks on the gular region and chest (present in <italic><tp:taxon-name>Hypsiboas alfaroi</tp:taxon-name></italic> sp. n. and <italic><tp:taxon-name>Hypsiboas tetete</tp:taxon-name></italic> sp. n.) Morphological characters useful to differentiate <italic><tp:taxon-name>Hypsiboas almendarizae</tp:taxon-name></italic> from other species are shown in <xref ref-type="table" rid="T6">Table 6</xref>.</p><!--PageBreak--></tp:treatment-sec><tp:treatment-sec sec-type="Description of the holotype"><title>Description of the holotype.</title><p>Adult male, 36.72 mm SVL, foot length 15.93 mm, head length 9.18 mm, head width 11.95 mm, eye diameter 4.26 mm, tympanum diameter 2.41 mm, tibia length 21.78 mm, femur length 20.03 mm, calcar length 1.10 mm, arm length 6.17 mm, eye-nostril distance 2.7 mm, head wider than long and wider than body; snout round in lateral view, truncate in dorsal view; distance from nostril to eye shorter than diameter of eye; canthus rostralis indistinct, rounded; loreal region concave; internarial area convex; nostrils not protuberant, directed laterally; interorbital area slightly convex; eye large, strongly protuberant; diameter of eye 1.8 times diameter of tympanic annulus; tympanum concealed beneath skin;tympanic annulus evident, ovoid, longer dorsoventrally, concealed dorsally by supratympanic fold, separated from eye by ca. 1.2 times its diameter; posterior end of supratympanic fold reaches anterior border of arm insertion. Arm slender, axillary membrane absent; indistinct low tubercles present along ventrolateral edge of forearm; relative length of fingers I&lt;II&lt;IV&lt;III; fingers bearing large, oval discs, that of third finger about three fourths of tympanum diameter; subarticular tubercles prominent, round to ovoid, single; supernumerary tubercles present; palmar tubercle small, elongated; prepollical tubercle large, flat, elliptical; prepollex enlarged, claw shaped; nuptial excrescences absent; webbing absent between fingers. Large conical calcar on tibiotarsal articulation; ill defined, scattered tubercles on tarsus and along ventrolateral edge of foot; toes bearing discs slightly wider than long, smaller than those of fingers; relative length of toes I&lt;II&lt;V&lt;III&lt;IV; outer metatarsal tubercle ill defined, small, round; inner metatarsal tubercle large, elliptical; subarticular tubercles single, round, flat; supernumerary tubercles restricted to the soles; webbing formula of toes I2—2¾II1¾—3<sup>-</sup>III2<sup>-</sup>—3<sup>+</sup>IV3<sup>+</sup>—2<sup>-</sup>V. Skin on dorsum, head, and dorsal surfaces of limbs smooth; skin on flanks smooth with weak longitudinal wrinkles posterior to the arm; skin on venter coarsely granular; skin on ventral surfaces of head and thighs granular, those of shanks smooth. Cloacal opening directed posteriorly at upper level of thighs; cloacal sheath short simple, covering cloacal opening; round tubercles below and on the sides of vent, larger proximally. Tongue cordiform, widely attached to mouth floor; vomerine odontophores triangular, narrowly separated, posteromedial to choanae, bearing six vomerine teeth on each side; choanae trapezoidal, oblique.</p><p><italic>Color of holotype in preservative</italic>. Dorsum pale grayish brown with five to seven broad brown transversal bands and scattered minute black dots; few small cream dots on the posterior one third of the dorsum; dark brown middorsal line from tip of the snout to the mid-dorsum; brown transversal bars on dorsal surfaces of the limbs (two on the upper arm, five on the thigh, and three on the shank and foot); flanks pale cream with ten thin dark brown transversal bars; hidden surfaces of thighs pale cream with seven to nine thin dark brown transversal bars; narrow cream stripe present above the anus; venter yellowish white becoming creamy white on its posterior half; ventral surfaces of hindlimbs, forelimbs, and webbing yellowish white; faint narrow to wide pale brown stripe on the outer edge of the hands and forearms; minute brown blotches on lips; bones white.</p><!--PageBreak--><p><italic>Color of holotype in life</italic>. (<xref ref-type="fig" rid="F14">Fig. 14E</xref>). Dorsum pale yellow tan with pale broad brown transversal marks and scattered minute black and white dots; dark brown middorsal line is present; pale brown transversal bars on the dorsal surfaces of the limbs; flanks white with faint thin dark brown vertical bars; hidden surfaces of thighs white with thin dark brown transversal bars; venter creamy white; ventral surfaces of hindlimbs and forelimbs translucent pinkish; discs and webbing yellowish; iris cream with upper yellow band; bones white.</p></tp:treatment-sec><tp:treatment-sec sec-type="Etymology"><title>Etymology.</title><p>The specific name is a noun in the genitive case and is a patronym for Ana Almendáriz, Ecuadorian herpetologist who for more than three decades has contributed to the study of Ecuadorian amphibians and reptiles. Ana Almendáriz is curator of Herpetology in the Museo de Historia Natural Gustavo Orcés at Escuela Politécnica Nacional del Ecuador.</p></tp:treatment-sec><tp:treatment-sec sec-type="Variation"><title>Variation.</title><p>Variation in dorsal and ventral coloration of preserved specimens is shown in <xref ref-type="fig" rid="F6">Figure 6</xref>. Background dorsal coloration varies from creamy white (e.g., QCAZ 32638, 32645) to reddish brown, grayish brown (e.g., QCAZ 24394, 39647), pale grayish brown (e.g., QCAZ 24392, 39650) or pale brown (e.g., QCAZ 24386). A dark middorsal line extends from the tip of the snout to the middle of the sacrum (e.g., QCAZ 39647) or to the vent (e.g., QCAZ 32645), but in some specimens is restricted to the head (e.g., QCAZ 26429) or to the anterior half of the body (e.g., QCAZ 39650). In few specimens, the middorsal line is faint or absent (e.g., QCAZ 24392). Irregular dorsal marks may be present in varying number, size, and shape. Five to seven broad transversal bands (sometimes interconnected) can be present on the dorsum. Some individuals (e.g., QCAZ 24394, 39650, 39647) have narrow brown transversal bars on the dorsal surfaces of the limbs (one or two on the upper arm and forearm, and three to five on the thigh, shank, and foot). Faint to well-defined narrow longitudinal lines may be present on the dorsum (e.g., QCAZ 32638, 32645). In some individuals (e.g., QCAZ 32645), there are few scattered brown or white dots on the dorsum, and dorsal surfaces of forearms, shanks and tarsi. The coloration of the flanks and hidden surfaces of the thighs vary from pale cream to creamy white, with thin dark brown transversal bars. The number of bars on the flanks and thighs varies from six to ten on each flank and six to thirteen on each thigh; the area with vertical bars extends from the groin to the mid-flank. In few individuals, the dark transversal bars of the thighs and flanks are faint (e.g., QCAZ 32645).</p><p>Ventral surfaces of preserved specimens vary from creamy white (e.g., QCAZ 39650) to yellowish white (e.g., QCAZ 39647). A narrow to wide faint pale brown stripe is present in some individuals on the outer edge of the hands, forearms, feet, thighs, and tarsal folds (e.g., QCAZ 39647). In some individuals, scattered minute pale brown blotches may be present on the lips (e.g., QCAZ 32638, 39647). Coloration of webbing and discs vary from yellowish white to brown or gray. Vomerine odontophores are triangular (with arched base in some specimens). Bones white.</p><p>In the adult type series, the largest male has a SVL 44.56 mm, and the largest female 51.94 mm; mean male SVL = 37.64 mm (<italic>n</italic> = 23; SD = 2.01), mean female SVL = 48.11 mm (<italic>n</italic> = 4; SD = 6.88). Females were not significantly larger than males (<italic>t</italic> = -3.02, df = 3, <italic>P</italic> = 0.055). Inter-population variation in size and other morphometric variables is shown in <xref ref-type="table" rid="T1">Tables 1</xref> and <xref ref-type="table" rid="T2">2</xref>.</p><!--PageBreak--></tp:treatment-sec><tp:treatment-sec sec-type="Coloration in life"><title>Coloration in life.</title><p>(based on photographs; <xref ref-type="fig" rid="F4">Figs 4B</xref> and <xref ref-type="fig" rid="F8">8B</xref>). Dorsal surfaces vary from pale yellowish tan (e.g., QCAZ 39640) to reddish brown (e.g., QCAZ 32638) with a middorsal dark brown line (e.g., QCAZ 42055); sometimes broad pale brown transversal bands are present on the dorsum; the dorsal surfaces of the limbs often have pale brown transversal bars (e.g., QCAZ 39640); in some specimens, the dorsum has faint to well-defined narrow brown longitudinal lines (e.g., QCAZ 39649); scattered minute black, yellow or white dots can be present on the dorsum (e.g., QCAZ 39648); flanks and hidden surfaces of thighs white, light blue or blue with thin dark brown vertical bars (e.g., QCAZ 39646, 42055); in some individuals there are thin dark brown transversal bars on the hidden surfaces of the shanks (e.g., QCAZ 42055); venter creamy white with yellowish white belly (e.g., QCAZ 48177); ventral surfaces of hindlimbs and forelimbs translucent pinkish (e.g., QCAZ 39650) or yellowish (e.g., QCAZ 39638); in some specimens, ventral surfaces of the thighs creamy white (e.g., QCAZ 49029); discs and webbing yellowish (e.g., QCAZ 48177); iris cream (e.g., QCAZ 39648) or creamy silver (e.g., QCAZ 39639) with upper yellow to orange band (e.g., QCAZ 39646); bones white (e.g., QCAZ 48177).</p></tp:treatment-sec><tp:treatment-sec sec-type="Advertisement call"><title>Advertisement call.</title><p>We recorded calls from five males at Limón Indanza (Provincia Morona Santiago) on 17 January 2009 (<xref ref-type="table" rid="T7">Table 7</xref>). The advertisement call consists of three to four quack notes (<xref ref-type="fig" rid="F12">Fig. 12C–D</xref>). Mean call duration is 0.48 s (SD = 0.007) and mean rise time is 0.30 s (SD = 0.10). Sound frequency increases from the beginning to the end of the note; mean dominant frequency is 1954.43 Hz (SD = 128.43) and mean fundamental frequency is 951.76 Hz (SD = 61.38). The advertisement calls of <italic><tp:taxon-name>Hypsiboas almendarizae</tp:taxon-name></italic> and <italic><tp:taxon-name>Hypsiboas fasciatus</tp:taxon-name></italic> are similar to each other (<xref ref-type="fig" rid="F12">Fig. 12A–D</xref>). The distribution ranges of these species are parapatric with a small area of sympatry in the surroundings of Leonidas Plaza (Provincia Morona Santiago). The analyzed calls from <italic><tp:taxon-name>Hypsiboas fasciatus</tp:taxon-name></italic> were from a region of allopatry. Future studies should aim to compare calls from the region of sympatry to explore the possibility of reproductive character displacement.</p></tp:treatment-sec><tp:treatment-sec sec-type="Distribution and ecology"><title>Distribution and ecology.</title><p><italic><tp:taxon-name>Hypsiboas almendarizae</tp:taxon-name></italic> occurs on the eastern Andean slopes of central and southern Ecuador (Morona Santiago, Napo, and Tungurahua provinces) (<xref ref-type="fig" rid="F15">Fig. 15</xref>). Localities with known elevation range from 500 to 1950 m above sea level. The elevation at Río Hollín (1950 m) is the highest known locality for <italic><tp:taxon-name>Hypsiboas almendarizae</tp:taxon-name></italic>, while Méndez (500 m) is the lowest.</p><p>Most specimens of <italic><tp:taxon-name>Hypsiboas almendarizae</tp:taxon-name></italic> were collected at Río Napinaza, a river surrounded by secondary forest, pastures, and agricultural lands. Frogs were perching on vegetation 25 to 80 cm above the ground. Individuals from Limón Indanza, Río Hollín, Río Lagarto, Méndez, Río Pastaza, and Nueve de Octubre were found in flooded areas with pastures, on vegetation 30 to 70 cm above the ground. Few individuals were found near river Hollín, in small ponds in primary and secondary forest, roosting on branches and leaves 20 to 150 cm above the ground. All the specimens from Rosario and Plan de Milagro were found next to a highway, in swamps and streams with grass.</p><p>Vegetation types are: (1) Amazonian Evergreen Foothill Forest, characterized by a mixture of Amazonian and Andean vegetation with a canopy of 30 m, (2) Evergreen Lower Montane Forest of the Amazonian Range, characterized by trees reaching <!--PageBreak-->20–30 m of height and abundant epiphytes and hemiepiphytes, with dense vegetation, and <italic><tp:taxon-name>Dictyocaryum lamarckianum</tp:taxon-name></italic> (<tp:taxon-name>Arecaceae</tp:taxon-name>) as dominant species, (3) Evergreen Lower Montane Forest of the East of the Southern Andes, characterized by abundant epiphytes, trees reaching 30 m of height with <italic><tp:taxon-name>Podocarpus</tp:taxon-name></italic> trees as dominant species, (4) Evergreen Lower Montane Forest of the East of the Northern and Central Andes, characterized by a canopy of 25 to 30 m, with abundant epiphytes and by the absence of species of trees characteristic of the lowlands like the family <tp:taxon-name>Bombacaceae</tp:taxon-name> and <tp:taxon-name>Myristicaceae</tp:taxon-name>, and (5) Amazonian Lowland Evergreen Forest, characterized by high plant alpha-diversity and a canopy of 30 m with emergent trees that reach 40 m.</p></tp:treatment-sec><tp:treatment-sec sec-type="Conservation status"><title>Conservation status.</title><p>Its distribution polygon has 14,983 km<sup>2</sup>. Within this area, 4,864 km<sup>2</sup> (32.4%) of its habitat has been degraded by human activities, especially agriculture and cattle raising (estimated from <xref ref-type="bibr" rid="B36">Ministerio de Ambiente del Ecuador 2013</xref>). Current habitat degradation within the range of <italic><tp:taxon-name>Hypsiboas almendarizae</tp:taxon-name></italic> is extensive and its increase may threaten its survival in the future. Therefore, we propose that <italic><tp:taxon-name>Hypsiboas almendarizae</tp:taxon-name></italic> is assigned to the Near Threatened category. Its distribution polygon overlaps with Parque Nacional Sangay, Parque Nacional Llanganates, and Parque Nacional Sumaco Napo-Galeras.</p></tp:treatment-sec><tp:treatment-sec><!--Section generated to contain objects referenced in tp:taxon-treatment.--><fig id="F14" position="float" orientation="portrait"><label>Figure 14.</label><caption><p>Variation in color of the iris of <bold>A</bold> <italic><tp:taxon-name>Hypsiboas fasciatus</tp:taxon-name></italic> (QCAZ 47051), and <bold>B</bold> <italic><tp:taxon-name>Hypsiboas almendarizae</tp:taxon-name></italic> (QCAZ 42055). Calcar in <bold>C</bold> <italic><tp:taxon-name>Hypsiboas almendarizae</tp:taxon-name></italic> (QCAZ 39639) and <bold>D</bold> <italic><tp:taxon-name>Hypsiboas calcaratus</tp:taxon-name></italic> (QCAZ 40055). Note that the calcar in <italic><tp:taxon-name>Hypsiboas almendarizae</tp:taxon-name></italic> is large and conical while in <italic><tp:taxon-name>Hypsiboas calcaratus</tp:taxon-name></italic> is large and triangular. Dorsolateral views of the holotypes of <bold>E</bold> <italic><tp:taxon-name>Hypsiboas almendarizae</tp:taxon-name></italic>, adult male (QCAZ 39650), SVL = 36.72 mm <bold>F</bold> <italic><tp:taxon-name>Hypsiboas maculateralis</tp:taxon-name></italic>, adult male (QCAZ 40082), SVL = 36.16 mm; and <bold>G</bold> <italic><tp:taxon-name>Hypsiboas tetete</tp:taxon-name></italic>, adult male (QCAZ 40081), SVL = 31.15 mm.</p></caption><graphic xmlns:xlink="http://www.w3.org/1999/xlink" xlink:href="ZooKeys-370-001-g015.jpg" position="float" orientation="portrait" xlink:type="simple"/></fig><fig id="F8" position="float" orientation="portrait"><label>Figure 8.</label><caption><p>Dorsolateral views of adult males of <bold>A</bold> <italic><tp:taxon-name>Hypsiboas fasciatus</tp:taxon-name></italic>, QCAZ 48584, SVL = 33.77 mm <bold>B</bold> <italic><tp:taxon-name>Hypsiboas almendarizae</tp:taxon-name></italic>, QCAZ 39649, SVL = 36.54 mm <bold>C</bold> <italic><tp:taxon-name>Hypsiboas calcaratus</tp:taxon-name></italic>, QCAZ 43256, SVL = 40.07 mm <bold>D</bold> <italic><tp:taxon-name>Hypsiboas maculateralis</tp:taxon-name></italic>, QCAZ 40082, SVL = 36.16 mm <bold>E</bold> <italic><tp:taxon-name>Hypsiboas alfaroi</tp:taxon-name></italic>, QCAZ 43260, SVL = 30.35 mm <bold>F</bold> <italic><tp:taxon-name>Hypsiboas tetete</tp:taxon-name></italic>, QCAZ 40081, SVL = 31.15 mm.</p></caption><graphic xmlns:xlink="http://www.w3.org/1999/xlink" xlink:href="ZooKeys-370-001-g009.jpg" position="float" orientation="portrait" xlink:type="simple"/></fig><fig id="F4" position="float" orientation="portrait"><label>Figure 4.</label><caption><p>Dorsolateral views of adult females of <bold>A</bold> <italic><tp:taxon-name>Hypsiboas fasciatus</tp:taxon-name></italic>, QCAZ 48611, SVL = 51.79 mm <bold>B</bold> <italic><tp:taxon-name>Hypsiboas almendarizae</tp:taxon-name></italic>, QCAZ 32638, SVL = 51.26 mm <bold>C</bold> <italic><tp:taxon-name>Hypsiboas calcaratus</tp:taxon-name></italic>, QCAZ 24282, SVL = 51.26 mm <bold>D</bold> <italic><tp:taxon-name>Hypsiboas maculateralis</tp:taxon-name></italic>, QCAZ 43825, SVL = 55.31 mm <bold>E</bold> <italic><tp:taxon-name>Hypsiboas alfaroi</tp:taxon-name></italic>, QCAZ 43252, SVL = 45.37 mm.</p></caption><graphic xmlns:xlink="http://www.w3.org/1999/xlink" xlink:href="ZooKeys-370-001-g005.jpg" position="float" orientation="portrait" xlink:type="simple"/></fig><app id="APP1"><title>Appendix</title><sec sec-type="Examined specimens"><title>Examined specimens</title><p><italic><tp:taxon-name>Hyla leptoscelis</tp:taxon-name></italic>. BRAZIL: AMAZONAS: Lago do Tachy, above São Paulo Olivença, Rio Solimöes (BMNH 1947.2.23.10, holotype).</p><p><italic><tp:taxon-name>Hyla steinbachi</tp:taxon-name></italic>. BOLIVIA: PROVINCIA SARA: Departamento Santa Cruz de la Sierra (BMNH 1947.2.13.61–63, syntypes).</p><!--PageBreak--><p><italic><tp:taxon-name>Hypsiboas calcaratus</tp:taxon-name></italic>. ECUADOR: PROVINCIA ORELLANA: Río Napo, San Vicente (<named-content xmlns:xlink="http://www.w3.org/1999/xlink" content-type="dwc:verbatimCoordinates" xlink:type="simple">0.6790°S, 75.6511°W</named-content>), 203 m (QCAZ 44529–30); Río Napo, Chiroisla (<named-content xmlns:xlink="http://www.w3.org/1999/xlink" content-type="dwc:verbatimCoordinates" xlink:type="simple">0.5756°S, 75.8998°W</named-content>), 203 m (QCAZ 44422); Río Napo, Añangu (<named-content xmlns:xlink="http://www.w3.org/1999/xlink" content-type="dwc:verbatimCoordinates" xlink:type="simple">0.5249°S, 76.3844°W</named-content>), 255 m (QCAZ 43933–36, 43979); Río Napo, Edén (<named-content xmlns:xlink="http://www.w3.org/1999/xlink" content-type="dwc:verbatimCoordinates" xlink:type="simple">0.4983°S, 76.0711°W</named-content>), 216 m (QCAZ 44176–79, 44225, 44246–47, 44286); Estación Científica Tiputini, Universidad San Francisco de Quito (<named-content xmlns:xlink="http://www.w3.org/1999/xlink" content-type="dwc:verbatimCoordinates" xlink:type="simple">0.6387°S, 76.1492°W</named-content>), 230 m (QCAZ 12343–44); Río Rumiyacu (<named-content xmlns:xlink="http://www.w3.org/1999/xlink" content-type="dwc:verbatimCoordinates" xlink:type="simple">0.89566°S, 75.94783°W</named-content>), 250 m (QCAZ 20547–51); Parque Nacional Yasuní, between km 80 and km 75, on the road Pompeya-Iro (<named-content xmlns:xlink="http://www.w3.org/1999/xlink" content-type="dwc:verbatimCoordinates" xlink:type="simple">0.8401°S, 76.3024°W</named-content>), 243 m (QCAZ 43057, 43060, 43062–63); Pompeya-Iro road, 38.8 km from Pompeya (<named-content xmlns:xlink="http://www.w3.org/1999/xlink" content-type="dwc:verbatimCoordinates" xlink:type="simple">0.6535°S, 76.4535°W</named-content>), 237 m (QCAZ 8201); Parque Nacional Yasuní, km 9 Pompeya (<named-content xmlns:xlink="http://www.w3.org/1999/xlink" content-type="dwc:verbatimCoordinates" xlink:type="simple">0.4598°S, 76.5931°W</named-content>), 253–271 m (QCAZ 43034–35, 43038, 43046–47); Estación Científica Yasuní, Universidad Católica del Ecuador (<named-content xmlns:xlink="http://www.w3.org/1999/xlink" content-type="dwc:verbatimCoordinates" xlink:type="simple">0.6713°S, 76.4005°W</named-content>), 230–250 m (QCAZ 8210, 8812, 11912–13, 12386, 14815–17, 16792–97, 16798–99, 17825, 18264, 19202, 19204–05, 20290, 20305, 20837, 22488–89, 22561–66, 22866, 22988, 23038–39, 23065–69, 23848–54, 24214, 24282, 31445–46, 36869–78, 40985–86, 41005–06, 41015, 43242–48, 43256–59, 49205); Río Napo, sector La Primavera (<named-content xmlns:xlink="http://www.w3.org/1999/xlink" content-type="dwc:verbatimCoordinates" xlink:type="simple">0.4442°S, 76.7868°W</named-content>), 244 m (QCAZ 43824); El Coca (<named-content xmlns:xlink="http://www.w3.org/1999/xlink" content-type="dwc:verbatimCoordinates" xlink:type="simple">0.4778°S, 76.9898°W</named-content>), 257 m (QCAZ 43713, 43789); La Belleza, Comunidad Bocana del Suno (<named-content xmlns:xlink="http://www.w3.org/1999/xlink" content-type="dwc:verbatimCoordinates" xlink:type="simple">0.6922°S, 77.1353°W</named-content>), 309 m (QCAZ 33522, 33524); Aguarico, confluence of the Yasuní and Jatuncocha rivers (<named-content xmlns:xlink="http://www.w3.org/1999/xlink" content-type="dwc:verbatimCoordinates" xlink:type="simple">0.9836°S, 75.4183°W</named-content>), 200 m (EPN 5085–86); Aguarico, Ishpingo II oil well (<named-content xmlns:xlink="http://www.w3.org/1999/xlink" content-type="dwc:verbatimCoordinates" xlink:type="simple">1.0947°S, 75.6494°W</named-content>), 178 m (EPN 3865); Loreto, San José Daguano (<named-content xmlns:xlink="http://www.w3.org/1999/xlink" content-type="dwc:verbatimCoordinates" xlink:type="simple">0.8255°S, 77.4347°W</named-content>), 450 m (EPN 5674); San Luis de Armenia (<named-content xmlns:xlink="http://www.w3.org/1999/xlink" content-type="dwc:verbatimCoordinates" xlink:type="simple">0.4822°S, 77.0683°W</named-content>), 300 m (EPN 11739); PROVINCIA SUCUMBÍOS: Cuyabeno, Caña de Canangüeno (<named-content xmlns:xlink="http://www.w3.org/1999/xlink" content-type="dwc:verbatimCoordinates" xlink:type="simple">0.3990°S, 75.8753°W</named-content>), 222 m (QCAZ 11924); Reserva Faunística Cuyabeno (<named-content xmlns:xlink="http://www.w3.org/1999/xlink" content-type="dwc:verbatimCoordinates" xlink:type="simple">0.08498°N, 76.13444°W</named-content>), 273 m (QCAZ 2034, 2046–49, 2242, 4612); Laguna de Mateococha (<named-content xmlns:xlink="http://www.w3.org/1999/xlink" content-type="dwc:verbatimCoordinates" xlink:type="simple">0.01846°N, 76.22155°W</named-content>), 220 m (QCAZ 26062); Puerto Bolívar (<named-content xmlns:xlink="http://www.w3.org/1999/xlink" content-type="dwc:verbatimCoordinates" xlink:type="simple">0.0886°S, 76.1420°W</named-content>), 240 m (QCAZ 28181, 28185, 28197); La Selva Lodge (<named-content xmlns:xlink="http://www.w3.org/1999/xlink" content-type="dwc:verbatimCoordinates" xlink:type="simple">0.4981°S, 76.3738°W</named-content>), 245 m (QCAZ 4333, 25419, 25434); La Selva Lodge, Mandi Cocha (<named-content xmlns:xlink="http://www.w3.org/1999/xlink" content-type="dwc:verbatimCoordinates" xlink:type="simple">0.41666°S, 76.1333°W</named-content>), 250 m (QCAZ 11540–41, 11545, 12005–07, 12009); Reserva Limoncocha (<named-content xmlns:xlink="http://www.w3.org/1999/xlink" content-type="dwc:verbatimCoordinates" xlink:type="simple">0.4062°S, 76.6194°W</named-content>), 261 m (QCAZ 43100, 43131,43268); Shushufindi (<named-content xmlns:xlink="http://www.w3.org/1999/xlink" content-type="dwc:verbatimCoordinates" xlink:type="simple">0.0331°S, 76.6535°W</named-content>), 270 m (QCAZ 15188); Zancudococha (QCAZ 4535); Tarapoa (QCAZ 23095); Cofán Duvuno community (<named-content xmlns:xlink="http://www.w3.org/1999/xlink" content-type="dwc:verbatimCoordinates" xlink:type="simple">0.0333°S, 77.1166°W</named-content>), 340 m (EPN 4917); PROVINCIA NAPO: Reserva Yachana (<named-content xmlns:xlink="http://www.w3.org/1999/xlink" content-type="dwc:verbatimCoordinates" xlink:type="simple">0.8333°S, 77.1666°W</named-content>), 300 m (QCAZ 48833); Comunidad Santa Rosa, on the road to Tena (<named-content xmlns:xlink="http://www.w3.org/1999/xlink" content-type="dwc:verbatimCoordinates" xlink:type="simple">0.9895°S, 77.4412°W</named-content>), 341–439 m (QCAZ 40055–56, 40083); Tena, on the road to Jatun Sacha (<named-content xmlns:xlink="http://www.w3.org/1999/xlink" content-type="dwc:verbatimCoordinates" xlink:type="simple">1.0449°S, 77.76951°W</named-content>), 428 m (QCAZ 18173, 40084–85); on the road Hollín-Loreto (QCAZ 649); La Selva (QCAZ 7436–40, 7443); PROVINCIA PASTAZA: Canelos Sacha (<named-content xmlns:xlink="http://www.w3.org/1999/xlink" content-type="dwc:verbatimCoordinates" xlink:type="simple">1.5822°S, 77.7155°W</named-content>), 500–650 m (QCAZ 14956–75, 48712, 48718–20); Bataburo Lodge (<named-content xmlns:xlink="http://www.w3.org/1999/xlink" content-type="dwc:verbatimCoordinates" xlink:type="simple">1.2083°S, 76.7166°W</named-content>), 220 m (QCAZ 39442); Kapawi Lodge (<named-content xmlns:xlink="http://www.w3.org/1999/xlink" content-type="dwc:verbatimCoordinates" xlink:type="simple">2.5386°S, 76.8583°W</named-content>), 239 m (QCAZ 9018, 25513–14); Misión (<named-content xmlns:xlink="http://www.w3.org/1999/xlink" content-type="dwc:verbatimCoordinates" xlink:type="simple">2.2143°S, 76.5142°W</named-content>), 240 m (EPN 885); Montalvo (<named-content xmlns:xlink="http://www.w3.org/1999/xlink" content-type="dwc:verbatimCoordinates" xlink:type="simple">2.0666°S, 76.9666°W</named-content>), 305 m (EPN 884); Shionayacu (<named-content xmlns:xlink="http://www.w3.org/1999/xlink" content-type="dwc:verbatimCoordinates" xlink:type="simple">2.1001°S, 76.6334°W</named-content>), 360 m (EPN 886); FRENCH GUIANA: Kaw (<named-content xmlns:xlink="http://www.w3.org/1999/xlink" content-type="dwc:verbatimCoordinates" xlink:type="simple">4.7166°N, 52.1333°W</named-content>), 3 m (105PG); Cayenne, Crique Arataye (<named-content xmlns:xlink="http://www.w3.org/1999/xlink" content-type="dwc:verbatimCoordinates" xlink:type="simple">4°N, 52.66°W</named-content>), 70 m (USNM 247780); Lac Toponow (<named-content xmlns:xlink="http://www.w3.org/1999/xlink" content-type="dwc:verbatimCoordinates" xlink:type="simple">3.0527°N, 52.7102°W</named-content>), 152 m (123PG); Trinite (<named-content xmlns:xlink="http://www.w3.org/1999/xlink" content-type="dwc:verbatimCoordinates" xlink:type="simple">4.5833°N, 53.35°W</named-content>), 290 m (192BM); Crique Margot (<named-content xmlns:xlink="http://www.w3.org/1999/xlink" content-type="dwc:verbatimCoordinates" xlink:type="simple">5.4666°N, 53.95°W</named-content>), 44 m (131MC); GUYANA: Rupununi, Iwokrama Forest Reserve, 5 hrs S (downstream) of Kurupukari (<named-content xmlns:xlink="http://www.w3.org/1999/xlink" content-type="dwc:verbatimCoordinates" xlink:type="simple">4.285°N, 58.50944°W</named-content>), 99 m (USNM 531370, 531372); BRAZIL: RONDONIA: Nova Brasilia (11.15°S, 61.566 °W), 431 m (USNM 304048); PERU: REGIÓN MADRE DE DIOS: Cuzco Amazónoico, 15 km E Puerto Maldonado (<named-content xmlns:xlink="http://www.w3.org/1999/xlink" content-type="dwc:verbatimCoordinates" xlink:type="simple">12.583°S, 69.083°W</named-content>), 200 m (MUSM 14456, 14547, KU 215205); Río Tambopata, W bank of Zona Reservada Tambopata-Candamo (<named-content xmlns:xlink="http://www.w3.org/1999/xlink" content-type="dwc:verbatimCoordinates" xlink:type="simple">13.1416°S, 69.6066°W</named-content>), 211 m (USNM 332415); Pakiza, Manu National Park (<named-content xmlns:xlink="http://www.w3.org/1999/xlink" content-type="dwc:verbatimCoordinates" xlink:type="simple">11.866°S, 71.3°W</named-content>), 360 m (USNM 345216–17); REGIÓN LORETO: Río Lagarto Cocha, Aguas Negras (<named-content xmlns:xlink="http://www.w3.org/1999/xlink" content-type="dwc:verbatimCoordinates" xlink:type="simple">0.5230°S, 75.2569°W</named-content>), 183 m (USNM 520924).</p><!--PageBreak--><p><italic><tp:taxon-name>Hypsiboas fasciatus</tp:taxon-name></italic>. ECUADOR: Andes of Ecuador (BMNH 58.4.25.22; holotype); PROVINCIA MORONA SANTIAGO: 7.9 km N Limón, on the road Limón-Macas (<named-content xmlns:xlink="http://www.w3.org/1999/xlink" content-type="dwc:verbatimCoordinates" xlink:type="simple">2.8858°S, 78.3970°W</named-content>), 1571 m (QCAZ 26496–97); Comunidad Nueva Principal, 3 km near to the town (<named-content xmlns:xlink="http://www.w3.org/1999/xlink" content-type="dwc:verbatimCoordinates" xlink:type="simple">3.1686°S, 78.3870°W</named-content>), 1059 m (QCAZ 48611, 48628); Tiink, Río Zamora (<named-content xmlns:xlink="http://www.w3.org/1999/xlink" content-type="dwc:verbatimCoordinates" xlink:type="simple">3.3330°S, 78.4518°W</named-content>), 730 m (QCAZ 17016, 17123, 17128, 17030–31, 17040–41, 17148); Comunidad San Luis (<named-content xmlns:xlink="http://www.w3.org/1999/xlink" content-type="dwc:verbatimCoordinates" xlink:type="simple">3.3420°S, 78.4677°W</named-content>), 792 m (QCAZ 48633, 48636, 48639, 48670–71); La Pradera, on the road to Gualaquiza (<named-content xmlns:xlink="http://www.w3.org/1999/xlink" content-type="dwc:verbatimCoordinates" xlink:type="simple">3.3365°S, 78.6504°W</named-content>), 1015–1036 m (QCAZ 18270–71, 48584–93); road to Río Abanico Jimbitano, 1000 m (QCAZ 21188–89); road between Gualaquiza and Limón, 3 km from Limón (<named-content xmlns:xlink="http://www.w3.org/1999/xlink" content-type="dwc:verbatimCoordinates" xlink:type="simple">3.3990°S, 78.5786°W</named-content>), 1140 m (QCAZ 27610); San Juan Bosco, Cóndor Mirador (<named-content xmlns:xlink="http://www.w3.org/1999/xlink" content-type="dwc:verbatimCoordinates" xlink:type="simple">3.5192°S, 78.4314°W</named-content>), 1100 m (EPN 14060–65); 3 km Gualaquiza-Limón (<named-content xmlns:xlink="http://www.w3.org/1999/xlink" content-type="dwc:verbatimCoordinates" xlink:type="simple">3.3700°S, 78.5680°W</named-content>), 1140 m (QCAZ 21707, 21957, 33976); PROVINCIA ZAMORA-CHINCHIPE: Gravel road East to Sarsa (<named-content xmlns:xlink="http://www.w3.org/1999/xlink" content-type="dwc:verbatimCoordinates" xlink:type="simple">3.8078°S, 78.6059°W</named-content>), 1500 (QCAZ 47051); Piuntza, Finca Don Mesías (<named-content xmlns:xlink="http://www.w3.org/1999/xlink" content-type="dwc:verbatimCoordinates" xlink:type="simple">3.8564°S, 78.8646°W</named-content>), 1154–1192 m (QCAZ 40797, 40802); near to Zamora (<named-content xmlns:xlink="http://www.w3.org/1999/xlink" content-type="dwc:verbatimCoordinates" xlink:type="simple">4.0491°S, 78.9256°W</named-content>), 927 m (QCAZ 27258); Zamora (<named-content xmlns:xlink="http://www.w3.org/1999/xlink" content-type="dwc:verbatimCoordinates" xlink:type="simple">4.0669°S, 78.9508°W</named-content>), 1060 m (QCAZ 23144, 23147–49, 48583); Bombuscaro (<named-content xmlns:xlink="http://www.w3.org/1999/xlink" content-type="dwc:verbatimCoordinates" xlink:type="simple">4.0893°S, 78.9609°W</named-content>), 1091 m (QCAZ 12444, 12446, 12448, 12452, 12494–97); La Pituca (<named-content xmlns:xlink="http://www.w3.org/1999/xlink" content-type="dwc:verbatimCoordinates" xlink:type="simple">4.1461°S, 78.9446°W</named-content>), 1343 m (QCAZ 24650); Romerillos Alto, 26 km of Zamora (<named-content xmlns:xlink="http://www.w3.org/1999/xlink" content-type="dwc:verbatimCoordinates" xlink:type="simple">4.1850°S, 78.9352°W</named-content>), 1300–1593 m (QCAZ 24866, 47070); Las Orquidias, around the town (<named-content xmlns:xlink="http://www.w3.org/1999/xlink" content-type="dwc:verbatimCoordinates" xlink:type="simple">4.2290°S, 78.6577°W</named-content>), 874 m (QCAZ 41488); Miazi Alto, “Tepuy” camp (<named-content xmlns:xlink="http://www.w3.org/1999/xlink" content-type="dwc:verbatimCoordinates" xlink:type="simple">4.2562°S, 78.6222°W</named-content>), 1250–1300 m (QCAZ 41575–76, 41659, 41518); Destacamento Militar Miasi (<named-content xmlns:xlink="http://www.w3.org/1999/xlink" content-type="dwc:verbatimCoordinates" xlink:type="simple">4.2833°S, 78.6333°W</named-content>), 800 m (EPN 4112–13, 4115–16, 4118); Paquisha, Blanco river (<named-content xmlns:xlink="http://www.w3.org/1999/xlink" content-type="dwc:verbatimCoordinates" xlink:type="simple">3.8945°S, 78.5161°W</named-content>), 1630 m (EPN 14218); Yantzaza, Colibrí Goldmarca (<named-content xmlns:xlink="http://www.w3.org/1999/xlink" content-type="dwc:verbatimCoordinates" xlink:type="simple">3.7665°S, 78.5055°W</named-content>), 1377 m (EPN 12672, 12674, 13288, 13290–92); Yantzaza, Concesión Colibrí (<named-content xmlns:xlink="http://www.w3.org/1999/xlink" content-type="dwc:verbatimCoordinates" xlink:type="simple">3.7588°S, 78.5009°W</named-content>), 1424 m (EPN 11387–91, 12316); Yantzaza, Sachavaca sector (<named-content xmlns:xlink="http://www.w3.org/1999/xlink" content-type="dwc:verbatimCoordinates" xlink:type="simple">3.7042°S, 78.4827°W</named-content>), 1280 m (EPN 14216–17); Yantzaza, road to Pindal (<named-content xmlns:xlink="http://www.w3.org/1999/xlink" content-type="dwc:verbatimCoordinates" xlink:type="simple">3.7522°S, 78.5528°W</named-content>), 1224 m (EPN 13677); Centro Shuar Yawi (<named-content xmlns:xlink="http://www.w3.org/1999/xlink" content-type="dwc:verbatimCoordinates" xlink:type="simple">4.4301°S, 78.6489°W</named-content>), 945 m (QCAZ 31037–40); near to Tundaime (QCAZ 16466); PERU: REGIÓN AMAZONAS: Cordillera del Cóndor, Upper Río Comainas, Puesto Vigilancia (<named-content xmlns:xlink="http://www.w3.org/1999/xlink" content-type="dwc:verbatimCoordinates" xlink:type="simple">4.1°S, 78.3833°W</named-content>), 1100 m (USNM 525495, 525499).</p></sec></app><fig id="F12" position="float" orientation="portrait"><label>Figure 12.</label><caption><p>Calls of the <italic><tp:taxon-name>Hypsiboas calcaratus</tp:taxon-name></italic> species complex. <bold>A–B</bold> <italic><tp:taxon-name>Hypsiboas fasciatus</tp:taxon-name></italic> (QCAZ 48585) from La Pradera, Provincia Morona Santiago <bold>C–D</bold> <italic><tp:taxon-name>Hypsiboas almendarizae</tp:taxon-name></italic> (QCAZ 39650) from Limón, Provincia Morona Santiago <bold>E–F</bold> <italic><tp:taxon-name>Hypsiboas calcaratus</tp:taxon-name></italic> (QCAZ 40085) from Tena, Provincia Napo. <bold>A, C, E</bold> are oscilograms and <bold>B, D, F</bold> spectrograms.</p></caption><graphic xmlns:xlink="http://www.w3.org/1999/xlink" xlink:href="ZooKeys-370-001-g013.jpg" position="float" orientation="portrait" xlink:type="simple"/></fig><fig id="F13" position="float" orientation="portrait"><label>Figure 13.</label><caption><p>Calls of the <italic><tp:taxon-name>Hypsiboas calcaratus</tp:taxon-name></italic> species complex. <bold>A–B</bold> <italic><tp:taxon-name>Hypsiboas maculateralis</tp:taxon-name></italic> (QCAZ 40082) from Comunidad Santa Rosa, Provincia Napo <bold>C–D</bold> <italic><tp:taxon-name>Hypsiboas alfaroi</tp:taxon-name></italic> (QCAZ 43260) from Estación Científica Yasuní PUCE, Provincia Orellana <bold>E–H</bold> <italic><tp:taxon-name>Hypsiboas tetete</tp:taxon-name></italic> (QCAZ 40081) from Comunidad Santa Rosa, Provincia Napo. <bold>A, C, E, G</bold> are oscilograms and <bold>B, D, F, H</bold> spectrograms.</p></caption><graphic xmlns:xlink="http://www.w3.org/1999/xlink" xlink:href="ZooKeys-370-001-g014.jpg" position="float" orientation="portrait" xlink:type="simple"/></fig><table-wrap id="T6" position="float" orientation="portrait"><label>Table 6.</label><caption><p>Diagnostic characters of male specimens of the <italic><tp:taxon-name>Hypsiboas calcaratus</tp:taxon-name></italic> species complex. Coloration corresponds to preserved specimens unless otherwise noted.</p></caption><table><tbody><tr><th rowspan="1" colspan="1">Characters</th><th rowspan="1" colspan="1"><italic><tp:taxon-name>Hypsiboas alfaroi</tp:taxon-name></italic></th><th rowspan="1" colspan="1"><italic><tp:taxon-name>Hypsiboas almendarizae</tp:taxon-name></italic></th><th rowspan="1" colspan="1"><italic><tp:taxon-name>Hypsiboas calcaratus</tp:taxon-name></italic></th><th rowspan="1" colspan="1"><italic><tp:taxon-name>Hypsiboas fasciatus</tp:taxon-name></italic></th><th rowspan="1" colspan="1"><italic><tp:taxon-name>Hypsiboas maculateralis</tp:taxon-name></italic></th><th rowspan="1" colspan="1"><italic><tp:taxon-name>Hypsiboas tetete</tp:taxon-name></italic></th></tr><tr><td rowspan="1" colspan="1">Flank Coloration</td><td rowspan="1" colspan="1">Creamy white or gray with dark brown irregular spots</td><td rowspan="1" colspan="1">Pale cream or creamy white with thin dark brown vertical bars</td><td rowspan="1" colspan="1">Pale cream, creamy white or light gray with dark brown vertical bars</td><td rowspan="1" colspan="1">Pale cream, creamy white, brown or gray with dark brown vertical bars</td><td rowspan="1" colspan="1">Pale cream, creamy white or gray with dark brown blotches</td><td rowspan="1" colspan="1">Creamy white or gray with dark brown irregular spots</td></tr><tr><td rowspan="1" colspan="1">Coloration of the hidden surfaces of thighs</td><td rowspan="1" colspan="1">Creamy white, gray or brown with dark brown irregular spots</td><td rowspan="1" colspan="1">Pale cream or creamy white with thin dark brown transversal bars</td><td rowspan="1" colspan="1">Pale cream, creamy white or light gray with dark brown transversal bars</td><td rowspan="1" colspan="1">Pale cream, creamy white, brown or gray with dark brown transversal bars</td><td rowspan="1" colspan="1">Pale cream, creamy white or gray with dark brown blotches</td><td rowspan="1" colspan="1">Creamy white or brown with dark brown irregular spots</td></tr><tr><td rowspan="1" colspan="1">Size and shape of the calcar</td><td rowspan="1" colspan="1">Calcar absent. Only small tubercle present</td><td rowspan="1" colspan="1">Large and conical</td><td rowspan="1" colspan="1">Large and triangular</td><td rowspan="1" colspan="1">Small and conical</td><td rowspan="1" colspan="1">Large and triangular</td><td rowspan="1" colspan="1">Calcar absent. Only small tubercle present</td></tr><tr><td rowspan="1" colspan="1">Brown flecks on the neck and chest</td><td rowspan="1" colspan="1">Present</td><td rowspan="1" colspan="1">Absent</td><td rowspan="1" colspan="1">Absent</td><td rowspan="1" colspan="1">Absent</td><td rowspan="1" colspan="1">Sometimes present</td><td rowspan="1" colspan="1">Present</td></tr><tr><td rowspan="1" colspan="1">Iris upper band, in life</td><td rowspan="1" colspan="1">Ill-defined, yellow</td><td rowspan="1" colspan="1">Well-defined, yellow to orange</td><td rowspan="1" colspan="1">Well-defined, yellow to orange</td><td rowspan="1" colspan="1">Well-defined, red to reddish brown</td><td rowspan="1" colspan="1">Ill-defined, yellow</td><td rowspan="1" colspan="1">Ill-defined, yellow</td></tr></tbody></table></table-wrap><table-wrap id="T1" position="float" orientation="portrait"><label>Table 1.</label><caption><p>Descriptive statistics for morphometric measurements of male <italic><tp:taxon-name>Hypsiboas alfaroi</tp:taxon-name></italic>, <italic><tp:taxon-name>Hypsiboas almendarizae</tp:taxon-name></italic>, <italic><tp:taxon-name>Hypsiboas calcaratus</tp:taxon-name></italic>, <italic><tp:taxon-name>Hypsiboas fasciatus</tp:taxon-name></italic>, <italic><tp:taxon-name>Hypsiboas maculateralis</tp:taxon-name></italic>, and <italic><tp:taxon-name>Hypsiboas tetete</tp:taxon-name></italic> used for Principal Component Analysis. Mean ± SD is given with range below. Bold figures represent combined values for males of all populations. Abbreviations are: SVL = Snout-vent length; FOOT = Foot length; HL = Head length; HW = Head width; ED = Eye diameter; TD = Tympanum diameter; TL = Tibia length; FL = Femur length; CL = Calcar length. All measurements are in mm.</p></caption><table><tbody><tr><th rowspan="1" colspan="1">Species</th><th rowspan="1" colspan="1">SVL</th><th rowspan="1" colspan="1">FOOT</th><th rowspan="1" colspan="1">HL</th><th rowspan="1" colspan="1">HW</th><th rowspan="1" colspan="1">ED</th><th rowspan="1" colspan="1">TD</th><th rowspan="1" colspan="1">TL</th><th rowspan="1" colspan="1">FL</th><th rowspan="1" colspan="1">CL</th></tr><tr><td rowspan="1" colspan="1"><bold><italic><tp:taxon-name>Hypsiboas alfaroi</tp:taxon-name></italic></bold><break/><bold>(<italic>n</italic> = 32)</bold></td><td rowspan="1" colspan="1"><bold>32.80 ± 1.97</bold><break/><bold>27.91–36.27</bold></td><td rowspan="1" colspan="1"><bold>12.54 ± 0.65</bold><break/><bold>11.33–13.80</bold></td><td rowspan="1" colspan="1"><bold>8.95 ± 0.98</bold><break/><bold>7.13–11.84</bold></td><td rowspan="1" colspan="1"><bold>10.07 ± 0.61</bold><break/><bold>8.72–10.95</bold></td><td rowspan="1" colspan="1"><bold>3.25 ± 0.36</bold><break/><bold>2.52–4.03</bold></td><td rowspan="1" colspan="1"><bold>2.28 ± 0.28</bold><break/><bold>1.70–3.01</bold></td><td rowspan="1" colspan="1"><bold>18.50 ± 0.95</bold><break/><bold>16.54–20.50</bold></td><td rowspan="1" colspan="1"><bold>16.25 ± 0.96</bold><break/><bold>14.71–17.91</bold></td><td rowspan="1" colspan="1"><bold>Calcar absent</bold></td></tr><tr><td rowspan="1" colspan="1">Yasuní PUCE<break/>(<italic>n</italic> = 7)</td><td rowspan="1" colspan="1">32.20 ± 1.98<break/>27.91–35.19</td><td rowspan="1" colspan="1">12.73 ± 0.61<break/>11.33–13.46</td><td rowspan="1" colspan="1">8.35 ± 0.60<break/>7.40–8.99</td><td rowspan="1" colspan="1">10.10 ± 0.53<break/>8.79–10.80</td><td rowspan="1" colspan="1">3.29 ± 0.36<break/>2.90–4.03</td><td rowspan="1" colspan="1">2.24 ± 0.11<break/>2.08–2.50</td><td rowspan="1" colspan="1">18.66 ± 1.10<break/>16.54–20.50</td><td rowspan="1" colspan="1">16.25 ± 0.98<break/>14.81–17.89</td><td rowspan="1" colspan="1">Calcar absent</td></tr><tr><td rowspan="1" colspan="1">Huiririma<break/>(<italic>n</italic> = 2)</td><td rowspan="1" colspan="1">33.61–34.22</td><td rowspan="1" colspan="1">12.95–13.80</td><td rowspan="1" colspan="1">9.69–9.75</td><td rowspan="1" colspan="1">10.37–10.77</td><td rowspan="1" colspan="1">3.25–3.32</td><td rowspan="1" colspan="1">2.22–2.51</td><td rowspan="1" colspan="1">18.10–19.32</td><td rowspan="1" colspan="1">15.50–17.17</td><td rowspan="1" colspan="1">Calcar absent</td></tr><tr><td rowspan="1" colspan="1">Nuevo Rocafuerte<break/>(<italic>n</italic> = 5)</td><td rowspan="1" colspan="1">33.99 ± 2.13<break/>30.34–35.88</td><td rowspan="1" colspan="1">12.51 ± 0.81<break/>11.41–13.71</td><td rowspan="1" colspan="1">9.91 ± 1.16<break/>8.98–11.84</td><td rowspan="1" colspan="1">10.23 ± 0.63<break/>9.26–10.95</td><td rowspan="1" colspan="1">3.11 ± 0.41<break/>2.52–3.61</td><td rowspan="1" colspan="1">2.05 ± 0.23<break/>1.70–2.28</td><td rowspan="1" colspan="1">18.82 ± 1.23<break/>16.95–20.05</td><td rowspan="1" colspan="1">16.96 ± 1.22<break/>14.92–17.91</td><td rowspan="1" colspan="1">Calcar absent</td></tr><tr><td rowspan="1" colspan="1">Pañacocha<break/>(<italic>n</italic> = 3)</td><td rowspan="1" colspan="1">33.04 ± 0.52<break/>32.64–33.63</td><td rowspan="1" colspan="1">12.10 ± 0.19<break/>11.95–12.31</td><td rowspan="1" colspan="1">9.58 ± 0.10<break/>9.46–9.64</td><td rowspan="1" colspan="1">9.65 ± 0.68<break/>8.87–10.14</td><td rowspan="1" colspan="1">3.34 ± 0.33<break/>2.97–3.62</td><td rowspan="1" colspan="1">2.29 ± 0.05<break/>2.25–2.34</td><td rowspan="1" colspan="1">17.97 ± 0.29<break/>17.66–18.22</td><td rowspan="1" colspan="1">16.27 ± 0.20<break/>16.04–16.41</td><td rowspan="1" colspan="1">Calcar absent</td></tr><tr><td rowspan="1" colspan="1">Selva Lodge<break/>(<italic>n</italic> = 2)</td><td rowspan="1" colspan="1">32.11–33.85</td><td rowspan="1" colspan="1">12.72–13.14</td><td rowspan="1" colspan="1">8.58–9.06</td><td rowspan="1" colspan="1">9.18–10.53</td><td rowspan="1" colspan="1">2.73–3.61</td><td rowspan="1" colspan="1">2.11–2.91</td><td rowspan="1" colspan="1">18.47–18.90</td><td rowspan="1" colspan="1">14.71–16.21</td><td rowspan="1" colspan="1">Calcar absent</td></tr><tr><td rowspan="1" colspan="1"><bold><italic><tp:taxon-name>Hypsiboas almendarizae</tp:taxon-name></italic></bold><break/><bold>(<italic>n</italic> = 23)</bold></td><td rowspan="1" colspan="1"><bold>37.64 ± 2.01</bold><break/><bold>34.31–44.56</bold></td><td rowspan="1" colspan="1"><bold>15.04 ± 0.82</bold><break/><bold>12.99–16.00</bold></td><td rowspan="1" colspan="1"><bold>9.74 ± 0.86</bold><break/><bold>8.33–11.35</bold></td><td rowspan="1" colspan="1"><bold>11.8 1 ± 0.60</bold><break/><bold>10.80–13.07</bold></td><td rowspan="1" colspan="1"><bold>4.02 ± 0.34</bold><break/><bold>3.36–4.56</bold></td><td rowspan="1" colspan="1"><bold>2.27 ± 0.24</bold><break/><bold>1.63–2.74</bold></td><td rowspan="1" colspan="1"><bold>21.27 ± 0.94</bold><break/><bold>19.53–23.04</bold></td><td rowspan="1" colspan="1"><bold>19.24 ± 1.06</bold><break/><bold>15.84–21.52</bold></td><td rowspan="1" colspan="1"><bold>1.51 ± 0.24</bold><break/><bold>1.09–1.88</bold></td></tr><tr><td rowspan="1" colspan="1">Baños<break/>(<italic>n</italic> = 2)</td><td rowspan="1" colspan="1">37.39–37.98</td><td rowspan="1" colspan="1">13.43–15.16</td><td rowspan="1" colspan="1">9.51–9.69</td><td rowspan="1" colspan="1">11.88–12.00</td><td rowspan="1" colspan="1">4.22–4.32</td><td rowspan="1" colspan="1">2.31–2.30</td><td rowspan="1" colspan="1">19.53–21.21</td><td rowspan="1" colspan="1">18.48–19.38</td><td rowspan="1" colspan="1">1.32–1-39</td></tr><tr><td rowspan="1" colspan="1">El Rosario<break/>(<italic>n</italic> = 3)</td><td rowspan="1" colspan="1">38.90 ± 1.79<break/>37.56–40.92</td><td rowspan="1" colspan="1">15.29 ± 0.40<break/>14.89–15.70</td><td rowspan="1" colspan="1">11.06 ± 0.46<break/>10.52–11.34</td><td rowspan="1" colspan="1">12.40 ± 0.27<break/>12.15–12.68</td><td rowspan="1" colspan="1">4.42 ± 0.12<break/>4.35–4.56</td><td rowspan="1" colspan="1">2.30 ± 0.20<break/>2.13–2.53</td><td rowspan="1" colspan="1">22.45 ± 0.66<break/>21.74–22.58</td><td rowspan="1" colspan="1">19.37 ± 0.23<break/>19.10–19.50</td><td rowspan="1" colspan="1">1.64 ± 0.07<break/>1.56–1.68</td></tr><tr><td rowspan="1" colspan="1">Limón Indanza<break/>(<italic>n</italic> = 12)</td><td rowspan="1" colspan="1">36.72 ± 1.23<break/>34.31–38.60</td><td rowspan="1" colspan="1">14.97 ± 0.88<break/>12.99–16.00</td><td rowspan="1" colspan="1">9.19 ± 0.39<break/>8.33–9.74</td><td rowspan="1" colspan="1">11.73 ± 0.56<break/>10.80–12.68</td><td rowspan="1" colspan="1">3.94 ± 0.34<break/>3.36–4.54</td><td rowspan="1" colspan="1">2.25 ± 0.23<break/>2.02–2.74</td><td rowspan="1" colspan="1">21.01 ± 0.73<break/>19.64–22.24</td><td rowspan="1" colspan="1">19.13 ± 1.19<break/>15.84–20.23</td><td rowspan="1" colspan="1">1.51 ± 0.28<break/>1.09–1.88</td></tr><tr><td rowspan="1" colspan="1">Río Hollín<break/>(<italic>n</italic> = 2)</td><td rowspan="1" colspan="1">38.46–44.56</td><td rowspan="1" colspan="1">15.73–15.75</td><td rowspan="1" colspan="1">10.20–11.35</td><td rowspan="1" colspan="1">11.72–13.07</td><td rowspan="1" colspan="1">3.60–4.38</td><td rowspan="1" colspan="1">1.63–2.25</td><td rowspan="1" colspan="1">21.80–22.62</td><td rowspan="1" colspan="1">18.83–21.52</td><td rowspan="1" colspan="1">1.33–1.57</td></tr><tr><td rowspan="1" colspan="1"><bold><italic><tp:taxon-name>Hypsiboas calcaratus</tp:taxon-name></italic></bold><break/><bold>(<italic>n</italic> = 35)</bold></td><td rowspan="1" colspan="1"><bold>36.82 ± 2.59</bold><break/><bold>27.61–42.50</bold></td><td rowspan="1" colspan="1"><bold>15.00 ± 1.31</bold><break/><bold>10.68–17.44</bold></td><td rowspan="1" colspan="1"><bold>10.14 ± 1.06</bold><break/><bold>7.71–12.63</bold></td><td rowspan="1" colspan="1"><bold>11.93 ± 1.01</bold><break/><bold>9.16–13.72</bold></td><td rowspan="1" colspan="1"><bold>3.63 ± 0.37</bold><break/><bold>2.47–4.52</bold></td><td rowspan="1" colspan="1"><bold>2.48 ± 0.21</bold><break/><bold>1.92–2.94</bold></td><td rowspan="1" colspan="1"><bold>22.10 ± 1.57</bold><break/><bold>16.76–24.61</bold></td><td rowspan="1" colspan="1"><bold>19.03 ± 1.48</bold><break/><bold>13.82–21.44</bold></td><td rowspan="1" colspan="1"><bold>2.03 ± 0.33</bold><break/><bold>1.32–2.65</bold></td></tr><tr><td rowspan="1" colspan="1">Canelos<break/>(<italic>n</italic> = 3)</td><td rowspan="1" colspan="1">36.59 ± 1.49<break/>34.89–37.69</td><td rowspan="1" colspan="1">14.64 ± 0.59<break/>14.08–15.26</td><td rowspan="1" colspan="1">10.48 ± 0.55<break/>10.05–11.10</td><td rowspan="1" colspan="1">11.68 ± 0.59<break/>11.01–12.13</td><td rowspan="1" colspan="1">3.87 ± 0.30<break/>3.69–4.22</td><td rowspan="1" colspan="1">2.43 ± 0.24<break/>2.18–2.66</td><td rowspan="1" colspan="1">21.78 ± 0.34<break/>21.39–22.03</td><td rowspan="1" colspan="1">18.28 ± 0.53<break/>17.67–18.66</td><td rowspan="1" colspan="1">2.06 ± 0.25<break/>1.89–2.34</td></tr><tr><td rowspan="1" colspan="1">Tena<break/>(<italic>n</italic> = 5)</td><td rowspan="1" colspan="1">35.23 ± 2.80<break/>32.10–39.15</td><td rowspan="1" colspan="1">13.87 ± 1.10<break/>12.65–15.20</td><td rowspan="1" colspan="1">9.12 ± 1.15<break/>8.18–10.69</td><td rowspan="1" colspan="1">11.95 ± 1.24<break/>10.69–13.72</td><td rowspan="1" colspan="1">3.71 ± 0.31<break/>3.33–4.04</td><td rowspan="1" colspan="1">2.57 ± 0.23<break/>2.39–2.94</td><td rowspan="1" colspan="1">20.69 ± 1.29<break/>18.77–21.98</td><td rowspan="1" colspan="1">18.28 ± 1.13<break/>16.51–19.43</td><td rowspan="1" colspan="1">2.05 ± 0.39<break/>1.56–2.54</td></tr><tr><td rowspan="1" colspan="1">Edén<break/>(<italic>n</italic> = 2)</td><td rowspan="1" colspan="1">36.88–37.09</td><td rowspan="1" colspan="1">14.39–14.57</td><td rowspan="1" colspan="1">9.75–10.72</td><td rowspan="1" colspan="1">11.30–12.24</td><td rowspan="1" colspan="1">3.29–3.55</td><td rowspan="1" colspan="1">2.41–2.71</td><td rowspan="1" colspan="1">20.70–21.85</td><td rowspan="1" colspan="1">17.42–17.63</td><td rowspan="1" colspan="1">1.84–2.13</td></tr><tr><td rowspan="1" colspan="1">El Coca<break/>(<italic>n</italic> = 2)</td><td rowspan="1" colspan="1">34.83–34.96</td><td rowspan="1" colspan="1">14.21–14.42</td><td rowspan="1" colspan="1">9.05–9.16</td><td rowspan="1" colspan="1">11.19–11.31</td><td rowspan="1" colspan="1">2.47–2.94</td><td rowspan="1" colspan="1">2.10–2.37</td><td rowspan="1" colspan="1">20.04–22.52</td><td rowspan="1" colspan="1">16.46–19.22</td><td rowspan="1" colspan="1">1.68–1.98</td></tr><tr><td rowspan="1" colspan="1">Estación Científica Yasuní PUCE<break/>(<italic>n</italic> = 18)</td><td rowspan="1" colspan="1">37.78 ± 1.53<break/>35.21–40.10</td><td rowspan="1" colspan="1">15.73 ± 0.89<break/>14.54–17.44</td><td rowspan="1" colspan="1">10.43 ± 0.89<break/>8.99–12.63</td><td rowspan="1" colspan="1">12.20 ± 0.90<break/>9.59–13.33</td><td rowspan="1" colspan="1">3.71 ± 0.30<break/>3.36–4.52</td><td rowspan="1" colspan="1">2.48 ± 0.17<break/>2.23–2.87</td><td rowspan="1" colspan="1">22.99 ± 0.98<break/>21.12–24.61</td><td rowspan="1" colspan="1">19.91 ± 0.85<break/>18.40–21.44</td><td rowspan="1" colspan="1">2.06 ± 0.36<break/>1.32–2.47</td></tr><tr><td rowspan="1" colspan="1">Parque Nacional Yasuní, Pompeya<break/>(<italic>n</italic> = 2)</td><td rowspan="1" colspan="1">36.11–36.31</td><td rowspan="1" colspan="1">13.50–15.52</td><td rowspan="1" colspan="1">10.42–11.43</td><td rowspan="1" colspan="1">11.02–13.13</td><td rowspan="1" colspan="1">3.60–4.12</td><td rowspan="1" colspan="1">2.43–2.63</td><td rowspan="1" colspan="1">21.14–23.47</td><td rowspan="1" colspan="1">19.38–19.55</td><td rowspan="1" colspan="1">1.90–2.04</td></tr><tr><td rowspan="1" colspan="1"><bold><italic><tp:taxon-name>Hypsiboas fasciatus</tp:taxon-name></italic></bold><break/><bold>(<italic>n</italic> = 19)</bold></td><td rowspan="1" colspan="1"><bold>35.40 ± 1.65</bold><break/><bold>32.65–37.74</bold></td><td rowspan="1" colspan="1"><bold>14.00 ± 0.59</bold><break/><bold>12.85–15.24</bold></td><td rowspan="1" colspan="1"><bold>9.651 ± 0.66</bold><break/><bold>8.42–11.53</bold></td><td rowspan="1" colspan="1"><bold>11.39 ± 0.59</bold><break/><bold>10.41–12.33</bold></td><td rowspan="1" colspan="1"><bold>3.71 ± 0.34</bold><break/><bold>3.15–4.42</bold></td><td rowspan="1" colspan="1"><bold>2.42 ± 0.25</bold><break/><bold>2.03–2.78</bold></td><td rowspan="1" colspan="1"><bold>20.07 ± 0.89</bold><break/><bold>18.63–21.71</bold></td><td rowspan="1" colspan="1"><bold>18.18 ± 0.87</bold><break/><bold>16.12–19.94</bold></td><td rowspan="1" colspan="1"><bold>1.35 ± 0.15</bold><break/><bold>1.08–1.63</bold></td></tr><tr><td rowspan="1" colspan="1">Centro Shuar Yawi<break/>(<italic>n</italic> = 4)</td><td rowspan="1" colspan="1">35.79 ± 2.14<break/>36.22–37.72</td><td rowspan="1" colspan="1">13.81 ± 1.02<break/>12.85–15.24</td><td rowspan="1" colspan="1">9.69 ± 0.57<break/>9.03–10.43</td><td rowspan="1" colspan="1">11.60 ± 0.71<break/>10.66–12.33</td><td rowspan="1" colspan="1">3.91 ± 0.38<break/>3.50–4.42</td><td rowspan="1" colspan="1">2.40 ± 0.25<break/>2.20–2.73</td><td rowspan="1" colspan="1">20.55 ± 1.34<break/>18.63–21.71</td><td rowspan="1" colspan="1">18.14 ± 1.42<break/>16.12–19.42</td><td rowspan="1" colspan="1">1.35 ± 0.07<break/>1.25–1.41</td></tr><tr><td rowspan="1" colspan="1">La Pradera<break/>(<italic>n</italic> = 4)</td><td rowspan="1" colspan="1">34.69 ± 0.82<break/>33.74–35.74</td><td rowspan="1" colspan="1">14.18 ± 0.14<break/>14.00–14.22</td><td rowspan="1" colspan="1">9.61 ± 0.31<break/>9.36–10.06</td><td rowspan="1" colspan="1">10.98 ±0.43<break/>10.41–11.44</td><td rowspan="1" colspan="1">3.66 ± 0.16<break/>3.56–3.82</td><td rowspan="1" colspan="1">2.31 ± 0.33<break/>2.03–2.78</td><td rowspan="1" colspan="1">19.27 ± 0.43<break/>19.06–19.83</td><td rowspan="1" colspan="1">18.00 ± 0.53<break/>17.30–18.44</td><td rowspan="1" colspan="1">1.50 ± 0.10<break/>1.39–1.63</td></tr><tr><td rowspan="1" colspan="1">Tiink<break/>(<italic>n</italic> = 6)</td><td rowspan="1" colspan="1">34.79 ± 1.89<break/>32.65–37.50</td><td rowspan="1" colspan="1">13.96 ± 0.52<break/>13.46–14.77</td><td rowspan="1" colspan="1">9.72 ± 1.06<break/>8.42–11.53</td><td rowspan="1" colspan="1">11.17 ± 0.63<break/>10.60–12.10</td><td rowspan="1" colspan="1">3.55 ± 0.42<break/>3.15–4.09</td><td rowspan="1" colspan="1">2.50 ± 0.19<break/>2.26–2.72</td><td rowspan="1" colspan="1">20.30 ± 0.80<break/>19.25–21.12</td><td rowspan="1" colspan="1">18.44 ± 1.00<break/>17.29–19.94</td><td rowspan="1" colspan="1">1.23 ± 0.16<break/>1.08–1.47</td></tr><tr><td rowspan="1" colspan="1">Zamora<break/>(<italic>n</italic> = 2)</td><td rowspan="1" colspan="1">34.55–36.95</td><td rowspan="1" colspan="1">13.52–13.58</td><td rowspan="1" colspan="1">8.94–9.55</td><td rowspan="1" colspan="1">11.54–11.85</td><td rowspan="1" colspan="1">3.85–3.95</td><td rowspan="1" colspan="1">2.51–2.78</td><td rowspan="1" colspan="1">19.21–19.61</td><td rowspan="1" colspan="1">17.71–18.04</td><td rowspan="1" colspan="1">1.25–1.40</td></tr><tr><td rowspan="1" colspan="1"><bold><italic><tp:taxon-name>Hypsiboas maculateralis</tp:taxon-name></italic></bold><break/><bold>(<italic>n</italic> = 22)</bold></td><td rowspan="1" colspan="1"><bold>36.00 ± 1.92</bold><break/><bold>31.86–39.17</bold></td><td rowspan="1" colspan="1"><bold>13.55 ± 1.03</bold><break/><bold>11.10–16.22</bold></td><td rowspan="1" colspan="1"><bold>9.59 ± 1.18</bold><break/><bold>6.62–11.19</bold></td><td rowspan="1" colspan="1"><bold>11.08 ± 0.70</bold><break/><bold>9.21–12.29</bold></td><td rowspan="1" colspan="1"><bold>3.55 ± 0.49</bold><break/><bold>2.63–4.39</bold></td><td rowspan="1" colspan="1"><bold>2.17 ± 0.28</bold><break/><bold>1.26–2.63</bold></td><td rowspan="1" colspan="1"><bold>20.67 ± 1.48</bold><break/><bold>16.94–23.23</bold></td><td rowspan="1" colspan="1"><bold>18.18 ± 1.40</bold><break/><bold>15.31–20.57</bold></td><td rowspan="1" colspan="1"><bold>1.67 ± 0.32</bold><break/><bold>1.15–2.52</bold></td></tr><tr><td rowspan="1" colspan="1">Bataburo Lodge<break/>(<italic>n</italic> = 2)</td><td rowspan="1" colspan="1">34.20–38.18</td><td rowspan="1" colspan="1">13.02–13.90</td><td rowspan="1" colspan="1">9.58–11.10</td><td rowspan="1" colspan="1">10.27–11.81</td><td rowspan="1" colspan="1">3.36–4.24</td><td rowspan="1" colspan="1">2.09–2.14</td><td rowspan="1" colspan="1">18.60–22.21</td><td rowspan="1" colspan="1">17.77–19.19</td><td rowspan="1" colspan="1">1.24–1.47</td></tr><tr><td rowspan="1" colspan="1">Edén<break/>(<italic>n</italic> = 3)</td><td rowspan="1" colspan="1">34.74 ± 2.68<break/>31.86–37.17</td><td rowspan="1" colspan="1">12.65 ± 1.37<break/>11.10–13.68</td><td rowspan="1" colspan="1">7.93 ± 1.34<break/>6.62–9.30</td><td rowspan="1" colspan="1">10.38 ± 1.02<break/>9.21–11.09</td><td rowspan="1" colspan="1">3.29 ± 0.63<break/>2.63–3.88</td><td rowspan="1" colspan="1">2.12 ± 0.16<break/>1.94–2.24</td><td rowspan="1" colspan="1">18.83 ± 1.64<break/>16.94–19.82</td><td rowspan="1" colspan="1">16.85± 1.35<break/>15.31–17.84</td><td rowspan="1" colspan="1">1.81 ± 0.22<break/>1.56–1.96</td></tr><tr><td rowspan="1" colspan="1">Reserva de Producción Faunística Cuyabeno PUCE<break/>(<italic>n</italic> = 7)</td><td rowspan="1" colspan="1">36.40 ± 1.53<break/>33.71–38.69</td><td rowspan="1" colspan="1">13.59 ± 0.60<break/>12.57–14.19</td><td rowspan="1" colspan="1">10.23 ± 0.75<break/>9.15–11.19</td><td rowspan="1" colspan="1">11.32 ± 0.45<break/>10.69–12.14</td><td rowspan="1" colspan="1">3.97 ± 0.26<break/>3.67–4.39</td><td rowspan="1" colspan="1">2.29 ± 0.15<break/>2.10–2.57</td><td rowspan="1" colspan="1">21.65 ± 0.69<break/>20.63–22.43</td><td rowspan="1" colspan="1">19.56 ± 0.83<break/>18.36–20.57</td><td rowspan="1" colspan="1">1.89 ± 0.35<break/>1.55–2.52</td></tr><tr><td rowspan="1" colspan="1">La Primavera<break/>(<italic>n</italic> = 2)</td><td rowspan="1" colspan="1">35.26–38.49</td><td rowspan="1" colspan="1">13.41–14.58</td><td rowspan="1" colspan="1">9.36–11.01</td><td rowspan="1" colspan="1">10.90–11.14</td><td rowspan="1" colspan="1">3.02–3.67</td><td rowspan="1" colspan="1">1.26–2.28</td><td rowspan="1" colspan="1">20.84–20.91</td><td rowspan="1" colspan="1">17.20–17.69</td><td rowspan="1" colspan="1">1.27–1.86</td></tr><tr><td rowspan="1" colspan="1">Selva Lodge<break/>(<italic>n</italic> = 2)</td><td rowspan="1" colspan="1">37.48–39.17</td><td rowspan="1" colspan="1">12.98–16.22</td><td rowspan="1" colspan="1">8.77–9.94</td><td rowspan="1" colspan="1">11.72–12.29</td><td rowspan="1" colspan="1">3.24–3.33</td><td rowspan="1" colspan="1">2.43–2.63</td><td rowspan="1" colspan="1">20.86–23.23</td><td rowspan="1" colspan="1">16.12–19.90</td><td rowspan="1" colspan="1">1.61–1.90</td></tr><tr><td rowspan="1" colspan="1"><bold><italic><tp:taxon-name>Hypsiboas tetete</tp:taxon-name></italic></bold><break/><bold>Comunidad Santa Rosa</bold><break/><bold>(<italic>n</italic> = 5)</bold></td><td rowspan="1" colspan="1"><bold>31.72 ± 0.42</bold><break/><bold>31.15–32.24</bold></td><td rowspan="1" colspan="1"><bold>12.22 ± 0.15</bold><break/><bold>12.01–12.40</bold></td><td rowspan="1" colspan="1"><bold>8.13 ± 0.53</bold><break/><bold>7.48–8.75</bold></td><td rowspan="1" colspan="1"><bold>10.32 ± 0.24</bold><break/><bold>9.97–10.64</bold></td><td rowspan="1" colspan="1"><bold>3.60 ± 0.25</bold><break/><bold>3.38–4.02</bold></td><td rowspan="1" colspan="1"><bold>2.62 ± 0.35</bold><break/><bold>2.25–3.01</bold></td><td rowspan="1" colspan="1"><bold>17.62 ± 0.24</bold><break/><bold>17.30–17.93</bold></td><td rowspan="1" colspan="1"><bold>16.50 ± 0.36</bold><break/><bold>16.09–17.00</bold></td><td rowspan="1" colspan="1"><bold>Calcar absent</bold></td></tr></tbody></table></table-wrap><table-wrap id="T2" position="float" orientation="portrait"><label>Table 2.</label><caption><p>Descriptive statistics for morphometric measurements of female <italic><tp:taxon-name>Hypsiboas alfaroi</tp:taxon-name></italic>, <italic><tp:taxon-name>Hypsiboas almendarizae</tp:taxon-name></italic>, <italic><tp:taxon-name>Hypsiboas calcaratus</tp:taxon-name></italic>, <italic><tp:taxon-name>Hypsiboas fasciatus</tp:taxon-name></italic>, <italic><tp:taxon-name>Hypsiboas maculateralis</tp:taxon-name></italic>, and <italic><tp:taxon-name>Hypsiboas tetete</tp:taxon-name></italic> used for Principal Component Analysis. Mean ± SD is given with range below. Bold figures represent combined values for females from all populations. Abbreviations are: SVL = Snout-vent length; FOOT = Foot length; HL = Head length; HW = Head width; ED = Eye diameter; TD= Tympanum diameter; TL = Tibia length; FL = Femur length; CL = Calcar length. All measurements are in mm.</p></caption><table><tbody><tr><th rowspan="1" colspan="1">Species</th><th rowspan="1" colspan="1">SVL</th><th rowspan="1" colspan="1">FOOT</th><th rowspan="1" colspan="1">HL</th><th rowspan="1" colspan="1">HW</th><th rowspan="1" colspan="1">ED</th><th rowspan="1" colspan="1">TD</th><th rowspan="1" colspan="1">TL</th><th rowspan="1" colspan="1">FL</th><th rowspan="1" colspan="1">CL</th></tr><tr><td rowspan="1" colspan="1"><bold><italic><tp:taxon-name>Hypsiboas alfaroi</tp:taxon-name></italic></bold><break/><bold>(<italic>n</italic> = 12)</bold></td><td rowspan="1" colspan="1"><bold>44.51 ± 3.09</bold><break/><bold>39.68–49.21</bold></td><td rowspan="1" colspan="1"><bold>16.72 ± 1.96</bold><break/><bold>11.39–18.94</bold></td><td rowspan="1" colspan="1"><bold>11.59 ± 1.17</bold><break/><bold>8.90–13.09</bold></td><td rowspan="1" colspan="1"><bold>14.21 ± 1.33</bold><break/><bold>1.55–15.76</bold></td><td rowspan="1" colspan="1"><bold>4.12 ± 0.56</bold><break/><bold>3.23–5.00</bold></td><td rowspan="1" colspan="1"><bold>2.96 ± 0.32</bold><break/><bold>2.22–3.44</bold></td><td rowspan="1" colspan="1"><bold>25.47 ± 1.93</bold><break/><bold>22.88–9.44</bold></td><td rowspan="1" colspan="1"><bold>22.77 ± 1.64</bold><break/><bold>19.88–25.66</bold></td><td rowspan="1" colspan="1"><bold>Calcar absent</bold></td></tr><tr><td rowspan="1" colspan="1">Estación Científica Yasuní PUCE<break/>(<italic>n</italic> = 4)</td><td rowspan="1" colspan="1">42.81 ± 2.08<break/>40.27–45.37</td><td rowspan="1" colspan="1">15.82 ± 2.99<break/>11.39–17.71</td><td rowspan="1" colspan="1">11.71 ± 0.66<break/>11.03–12.28</td><td rowspan="1" colspan="1">13.93 ± 1.05<break/>12.41–14.70</td><td rowspan="1" colspan="1">4.12 ± 0.36<break/>3.59–4.34</td><td rowspan="1" colspan="1">2.87 ± 0.23<break/>2.60–3.14</td><td rowspan="1" colspan="1">24.83 ± 1.52<break/>23.18–26.80</td><td rowspan="1" colspan="1">22.91 ± 1.32<break/>21.17–24.35</td><td rowspan="1" colspan="1">Calcar absent</td></tr><tr><td rowspan="1" colspan="1">Playas de Cuyabeno<break/>(<italic>n</italic> = 2)</td><td rowspan="1" colspan="1">44.51–48.01</td><td rowspan="1" colspan="1">16.60–17.41</td><td rowspan="1" colspan="1">12.15–13.09</td><td rowspan="1" colspan="1">14.99–15.71</td><td rowspan="1" colspan="1">4.91–5.00</td><td rowspan="1" colspan="1">3.18–3.44</td><td rowspan="1" colspan="1">24.61–25.11</td><td rowspan="1" colspan="1">21.16–23.38</td><td rowspan="1" colspan="1">Calcar absent</td></tr><tr><td rowspan="1" colspan="1"><bold><italic><tp:taxon-name>Hypsiboas almendarizae</tp:taxon-name></italic></bold><break/><bold>(<italic>n</italic> = 4)</bold></td><td rowspan="1" colspan="1"><bold>48.11 ± 6.88</bold><break/><bold>37.80–51.94</bold></td><td rowspan="1" colspan="1"><bold>19.36 ± 2.92</bold><break/><bold>15.11–21.64</bold></td><td rowspan="1" colspan="1"><bold>11.59 ± 1.96</bold><break/><bold>8.70–12.99</bold></td><td rowspan="1" colspan="1"><bold>14.77 ± 2.45</bold><break/><bold>11.15–16.59</bold></td><td rowspan="1" colspan="1"><bold>4.08 ± 0.66</bold><break/><bold>3.45–4.68</bold></td><td rowspan="1" colspan="1"><bold>2.52 ± 0.41</bold><break/><bold>2.07–3.00</bold></td><td rowspan="1" colspan="1"><bold>25.81 ± 6.88</bold><break/><bold>15.51–29.74</bold></td><td rowspan="1" colspan="1"><bold>24.46 ± 3.41</bold><break/><bold>19.40–26.62</bold></td><td rowspan="1" colspan="1"><bold>1.89 ± 0.55</bold><break/><bold>1.20–2.53</bold></td></tr><tr><td rowspan="1" colspan="1">Nueve de Octubre<break/>(<italic>n</italic> = 3)</td><td rowspan="1" colspan="1">51.54 ± 0.35<break/>51.26–51.94</td><td rowspan="1" colspan="1">20.78 ± 0.88<break/>19.87–21.64</td><td rowspan="1" colspan="1">12.55 ± 0.43<break/>12.14–12.99</td><td rowspan="1" colspan="1">15.98 ± 0.54<break/>15.61–16.59</td><td rowspan="1" colspan="1">4.28 ± 0.62<break/>3.57–4.68</td><td rowspan="1" colspan="1">2.68 ± 0.34<break/>2.32–3.00</td><td rowspan="1" colspan="1">29.25 ± 0.44<break/>28.87–29.74</td><td rowspan="1" colspan="1">26.15 ± 0.60<break/>25.47–26.62</td><td rowspan="1" colspan="1">2.12 ± 0.36<break/>1.87–2.53</td></tr><tr><td rowspan="1" colspan="1"><bold><italic><tp:taxon-name>Hypsiboas calcaratus</tp:taxon-name></italic></bold><break/><bold>(<italic>n</italic> = 4)</bold></td><td rowspan="1" colspan="1"><bold>50.92 ± 4.80</bold><break/><bold>45.94–56.29</bold></td><td rowspan="1" colspan="1"><bold>20.56 ± 2.05</bold><break/><bold>18.44–23.17</bold></td><td rowspan="1" colspan="1"><bold>13.08 ± 2.03</bold><break/><bold>11.04–15.83</bold></td><td rowspan="1" colspan="1"><bold>16.46 ± 1.85</bold><break/><bold>14.59–18.42</bold></td><td rowspan="1" colspan="1"><bold>4.14 ± 0.86</bold><break/><bold>3.57–5.42</bold></td><td rowspan="1" colspan="1"><bold>3.12 ± 0.50</bold><break/><bold>2.67–3.77</bold></td><td rowspan="1" colspan="1"><bold>31.00 ± 3.13</bold><break/><bold>28.10–35.29</bold></td><td rowspan="1" colspan="1"><bold>26.05 ± 2.15</bold><break/><bold>24.47–29.09</bold></td><td rowspan="1" colspan="1"><bold>2.62 ± 0.16</bold><break/><bold>2.42–2.78</bold></td></tr><tr><td rowspan="1" colspan="1"><bold><italic><tp:taxon-name>Hypsiboas fasciatus</tp:taxon-name></italic></bold><break/><bold>(<italic>n</italic> = 5)</bold></td><td rowspan="1" colspan="1"><bold>51.89 ± 3.18</bold><break/><bold>47.16–54.84</bold></td><td rowspan="1" colspan="1"><bold>20.44 ± 1.23</bold><break/><bold>18.79–21.98</bold></td><td rowspan="1" colspan="1"><bold>13.91 ± 0.79</bold><break/><bold>12.59–14.53</bold></td><td rowspan="1" colspan="1"><bold>16.57 ± 0.72</bold><break/><bold>15.80–17.38</bold></td><td rowspan="1" colspan="1"><bold>4.83 ± 0.43</bold><break/><bold>4.28–5.32</bold></td><td rowspan="1" colspan="1"><bold>3.25 ± 0.38</bold><break/><bold>2.70–3.77</bold></td><td rowspan="1" colspan="1"><bold>29.58 ± 1.46</bold><break/><bold>28.55–32.09</bold></td><td rowspan="1" colspan="1"><bold>27.02 ± 1.34</bold><break/><bold>25.74–29.20</bold></td><td rowspan="1" colspan="1"><bold>1.95 ± 0.15</bold><break/><bold>1.73–2.09</bold></td></tr><tr><td rowspan="1" colspan="1"><bold><italic><tp:taxon-name>Hypsiboas maculateralis</tp:taxon-name></italic></bold><break/><bold>(<italic>n</italic> = 6)</bold></td><td rowspan="1" colspan="1"><bold>45.18 ± 9.39</bold><break/><bold>32.04–55.31</bold></td><td rowspan="1" colspan="1"><bold>16.27 ± 3.29</bold><break/><bold>11.25–19.77</bold></td><td rowspan="1" colspan="1"><bold>11.76 ± 2.40</bold><break/><bold>8.28–14.10</bold></td><td rowspan="1" colspan="1"><bold>14.21 ± 2.95</bold><break/><bold>10.01–17.37</bold></td><td rowspan="1" colspan="1"><bold>3.78 ± 0.26</bold><break/><bold>3.34–4.06</bold></td><td rowspan="1" colspan="1"><bold>2.43 ± 0.52</bold><break/><bold>1.70–3.00</bold></td><td rowspan="1" colspan="1"><bold>25.23 ± 4.42</bold><break/><bold>18.04–29.66</bold></td><td rowspan="1" colspan="1"><bold>21.90 ± 4.22</bold><break/><bold>15.48–26.54</bold></td><td rowspan="1" colspan="1"><bold>1.61 ± 0.40</bold><break/><bold>1.09–2.22</bold></td></tr><tr><td rowspan="1" colspan="1">Zábalo<break/>(<italic>n</italic> = 2)</td><td rowspan="1" colspan="1">32.04–38.26</td><td rowspan="1" colspan="1">11.25–14.58</td><td rowspan="1" colspan="1">8.28–9.28</td><td rowspan="1" colspan="1">10.01–12.38</td><td rowspan="1" colspan="1">3.34–3.61</td><td rowspan="1" colspan="1">1.70–2.03</td><td rowspan="1" colspan="1">18.04–22.82</td><td rowspan="1" colspan="1">15.48–19.15</td><td rowspan="1" colspan="1">1.09–1.39</td></tr><tr><td rowspan="1" colspan="1"><bold><italic><tp:taxon-name>Hypsiboas tetete</tp:taxon-name></italic></bold><break/><bold>Jatun Sacha</bold><break/><bold>(<italic>n</italic> = 2)</bold></td><td rowspan="1" colspan="1"><bold>45.33–45.85</bold></td><td rowspan="1" colspan="1"><bold>16.81–18.17</bold></td><td rowspan="1" colspan="1"><bold>11.15–12.96</bold></td><td rowspan="1" colspan="1"><bold>13.66–14.11</bold></td><td rowspan="1" colspan="1"><bold>4.09–4.96</bold></td><td rowspan="1" colspan="1"><bold>3.56–3.85</bold></td><td rowspan="1" colspan="1"><bold>25.45–25.78</bold></td><td rowspan="1" colspan="1"><bold>21.18–21.81</bold></td><td rowspan="1" colspan="1"><bold>Calcar absent</bold></td></tr></tbody></table></table-wrap><table-wrap id="T7" position="float" orientation="portrait"><label>Table 7.</label><caption><p>Descriptive statistics for call parameters of <italic><tp:taxon-name>Hypsiboas alfaroi</tp:taxon-name></italic> (QCAZ 43260–63), <italic><tp:taxon-name>Hypsiboas almendarizae</tp:taxon-name></italic> (QCAZ 39645, 39647–50), <italic><tp:taxon-name>Hypsiboas calcaratus</tp:taxon-name></italic> (QCAZ 40084–85, 43247, 43256–59), <italic><tp:taxon-name>Hypsiboas fasciatus</tp:taxon-name></italic> (QCAZ 48583–86, 48633), <italic><tp:taxon-name>Hypsiboas maculateralis</tp:taxon-name></italic> (QCAZ 40082), and <italic><tp:taxon-name>Hypsiboas tetete</tp:taxon-name></italic> (QCAZ 40060, 40080–81, 48095). The <italic>n</italic> values indicate the number of males analyzed. Mean ± SD is given with range in parentheses. Values for <italic><tp:taxon-name>Hypsiboas maculateralis</tp:taxon-name></italic> were obtained from three calls from a single male. See <xref ref-type="table" rid="T3">Table 3</xref> for a description of each parameter.</p></caption><table><tbody><tr><th rowspan="2" colspan="1"/><th rowspan="2" colspan="1"><italic><tp:taxon-name>Hypsiboas alfaroi</tp:taxon-name></italic><break/>(<italic>n</italic> = 4)</th><th rowspan="2" colspan="1"><italic><tp:taxon-name>Hypsiboas almendarizi</tp:taxon-name></italic><break/>(<italic>n</italic> = 5)</th><th rowspan="2" colspan="1"><italic><tp:taxon-name>Hypsiboas calcaratus</tp:taxon-name></italic><break/>(<italic>n</italic> = 7)</th><th rowspan="2" colspan="1"><italic><tp:taxon-name>Hypsiboas fasciatus</tp:taxon-name></italic><break/>(<italic>n</italic> = 5)</th><th rowspan="2" colspan="1"><italic><tp:taxon-name>Hypsiboas maculateralis</tp:taxon-name></italic><break/>(<italic>n</italic> = 1)</th><th rowspan="1" colspan="2"><italic><tp:taxon-name>Hypsiboas tetete</tp:taxon-name></italic><break/>(<italic>n</italic> = 4)</th></tr><tr><th rowspan="1" colspan="1">Type 1</th><th rowspan="1" colspan="1">Type 2</th></tr><tr><td rowspan="1" colspan="1">Call Duration (s)</td><td rowspan="1" colspan="1">0.20 ± 0.05<break/>(0.16–0.19)</td><td rowspan="1" colspan="1">0.48 ± 0.07<break/>(0.39–0.55)</td><td rowspan="1" colspan="1">0.05 ± 0.00<break/>(0.05–0.06)</td><td rowspan="1" colspan="1">0.52 ± 0.24<break/>(0.27–0.90)</td><td rowspan="1" colspan="1">0.35 ± 0.04<break/>(0.317–0.398)</td><td rowspan="1" colspan="1">0.10 ± 0.02<break/>(0.08–0.12)</td><td rowspan="1" colspan="1">0.11 ± 0.02<break/>(0.09–0.13)</td></tr><tr><td rowspan="1" colspan="1">Number of notes</td><td rowspan="1" colspan="1">4–5</td><td rowspan="1" colspan="1">3–4</td><td rowspan="1" colspan="1">1</td><td rowspan="1" colspan="1">3–5</td><td rowspan="1" colspan="1">3–4</td><td rowspan="1" colspan="1">1</td><td rowspan="1" colspan="1">1</td></tr><tr><td rowspan="1" colspan="1">Rise time (s)</td><td rowspan="1" colspan="1">0.07 ± 0.03<break/>(0.05–0.08)</td><td rowspan="1" colspan="1">0.30 ± 0.10<break/>(0.20–0.45)</td><td rowspan="1" colspan="1">0.04 ± 0.01<break/>(0.03–0.05)</td><td rowspan="1" colspan="1">0.24 ± 0.06<break/>(0.17–0.30)</td><td rowspan="1" colspan="1">0.19 ± 0.10<break/>(0.084–0.289)</td><td rowspan="1" colspan="1">0.03 ± 0.02<break/>(0.02–0.06)</td><td rowspan="1" colspan="1">0.05 ± 0.02<break/>(0.03–0.07)</td></tr><tr><td rowspan="1" colspan="1">Call dominant frequency (Hz)</td><td rowspan="1" colspan="1">2079.53 ± 83.43<break/>(1924.50–2032.74)</td><td rowspan="1" colspan="1">1954.43 ± 128.43<break/>(1828.18–2115.65)</td><td rowspan="1" colspan="1">1780.50 ± 112.73<break/>(1619.32–1927.25)</td><td rowspan="1" colspan="1">1855.81 ± 148.08<break/>(1712.00–2088.70)</td><td rowspan="1" colspan="1">2217.93 ± 56.94<break/>(2174.92–2282.51)</td><td rowspan="1" colspan="1">1938.47 ± 26.24<break/>(1830.31–1959.23)</td><td rowspan="1" colspan="1">1829.12 ± 12.61<break/>(1815.97–1841.10)</td></tr><tr><td rowspan="1" colspan="1">Call fundamental frequency (Hz)</td><td rowspan="1" colspan="1">2036.31 ± 130.30<break/>(1951.05–2146.50)</td><td rowspan="1" colspan="1">951.76 ± 61.38<break/>(882.86–1029.95)</td><td rowspan="1" colspan="1">557.13 ± 46.21<break/>(512.60–651.38)</td><td rowspan="1" colspan="1">884.89 ± 105.52<break/>(722.60–1001.30)</td><td rowspan="1" colspan="1">488.10 ± 12.47<break/>(473.71–495.33)</td><td rowspan="1" colspan="1">1940.14 ± 28.29<break/>(1830.31–1964.23)</td><td rowspan="1" colspan="1">1821.96 ± 16.96<break/>(1808.80–1841.10)</td></tr><tr><td rowspan="1" colspan="1">Number of pulses</td><td rowspan="1" colspan="1">–</td><td rowspan="1" colspan="1">14.85 ± 3.03<break/>(11.90–19.17)</td><td rowspan="1" colspan="1">14.12 ± 0.74<break/>(12.60–14.75)</td><td rowspan="1" colspan="1">11.80 ± 1.69<break/>(9.60–13.56)</td><td rowspan="1" colspan="1">–</td><td rowspan="1" colspan="1">–</td><td rowspan="1" colspan="1">10.22 ± 1.68<break/>(8.67–12.00)</td></tr><tr><td rowspan="1" colspan="1">Pulse repetition rate (pulses/s)</td><td rowspan="1" colspan="1">–</td><td rowspan="1" colspan="1">200.41 ± 31.89<break/>(168.95–249.22)</td><td rowspan="1" colspan="1">268.46 ± 11.08<break/>(250.71–280.11)</td><td rowspan="1" colspan="1">179.53 ± 18.08<break/>(150.31–195.95)</td><td rowspan="1" colspan="1">–</td><td rowspan="1" colspan="1">–</td><td rowspan="1" colspan="1">92.97 ± 2.26<break/>(90.72–95.24)</td></tr><tr><td rowspan="1" colspan="1">Dominant frequency at the beginning to the third note (Hz)</td><td rowspan="1" colspan="1">–</td><td rowspan="1" colspan="1">1869.09 ± 52.61<break/>(1808.80–1905.70)</td><td rowspan="1" colspan="1">–</td><td rowspan="1" colspan="1">1827.51 ± 175.70<break/>(1722.70–2140.10)</td><td rowspan="1" colspan="1">–</td><td rowspan="1" colspan="1">–</td><td rowspan="1" colspan="1">–</td></tr><tr><td rowspan="1" colspan="1">Fundamental frequency at the beginning to the third note (Hz)</td><td rowspan="1" colspan="1">–</td><td rowspan="1" colspan="1">826.16 ± 58.21<break/>(766.58–882.90)</td><td rowspan="1" colspan="1">–</td><td rowspan="1" colspan="1">841.64 ± 91.67<break/>(728.30–969.00)</td><td rowspan="1" colspan="1">–</td><td rowspan="1" colspan="1">–</td><td rowspan="1" colspan="1">–</td></tr><tr><td rowspan="1" colspan="1">Dominant frequency at the end to the third note (Hz)</td><td rowspan="1" colspan="1">–</td><td rowspan="1" colspan="1">2058.93 ± 33.98<break/>(2026.28–2094.10)</td><td rowspan="1" colspan="1">–</td><td rowspan="1" colspan="1">1962.32 ± 190.41<break/>(1798.80–2282.50)</td><td rowspan="1" colspan="1">–</td><td rowspan="1" colspan="1">–</td><td rowspan="1" colspan="1">–</td></tr><tr><td rowspan="1" colspan="1">Fundamental frequency at the end to the third note (Hz)</td><td rowspan="1" colspan="1">–</td><td rowspan="1" colspan="1">937.43 ± 83.53<break/>(882.90–1033.60)</td><td rowspan="1" colspan="1">–</td><td rowspan="1" colspan="1">950.18 ± 144.22<break/>(709.50–1055.10</td><td rowspan="1" colspan="1">–</td><td rowspan="1" colspan="1">–</td><td rowspan="1" colspan="1">–</td></tr><tr><td rowspan="1" colspan="1">Interval between calls (s)</td><td rowspan="1" colspan="1">7.75 ± 0.95<break/>(7–9)</td><td rowspan="1" colspan="1">16.2 ± 6.37<break/>(10–15)</td><td rowspan="1" colspan="1">12 ± 2.64<break/>(6–23)</td><td rowspan="1" colspan="1">51 ± 24.72<break/>(13–78)</td><td rowspan="1" colspan="1">152.5 ± 3.53<break/>(150–155)</td><td rowspan="1" colspan="1">9 ± 4.24<break/>(6–15)</td><td rowspan="1" colspan="1">–</td></tr><tr><td rowspan="1" colspan="1">Recording temperatures (°C)</td><td rowspan="1" colspan="1">25.9</td><td rowspan="1" colspan="1">21.5</td><td rowspan="1" colspan="1">23.9–25.6</td><td rowspan="1" colspan="1">20.1–23.6</td><td rowspan="1" colspan="1">21.5</td><td rowspan="1" colspan="1">22.2–25</td><td rowspan="1" colspan="1">22.2–25</td></tr></tbody></table></table-wrap><table-wrap id="T3" position="float" orientation="portrait"><label>Table 3.</label><caption><p>Call traits of <italic><tp:taxon-name>Hypsiboas</tp:taxon-name></italic> spp. analyzed in this study. See text for details.</p></caption><table><tbody><tr><th rowspan="1" colspan="1">Character</th><th rowspan="1" colspan="1">Description</th></tr><tr><td rowspan="1" colspan="1">Call duration</td><td rowspan="1" colspan="1">Time from the beginning of the first note to the end of the last note of the call</td></tr><tr><td rowspan="1" colspan="1">Number of notes</td><td rowspan="1" colspan="1">Number of notes in the call</td></tr><tr><td rowspan="1" colspan="1">Rise time</td><td rowspan="1" colspan="1">Time from the beginning of the call to the point of its maximum amplitude</td></tr><tr><td rowspan="1" colspan="1">Call dominant frequency</td><td rowspan="1" colspan="1">The frequency with the greatest amount of sound energy along all the call</td></tr><tr><td rowspan="1" colspan="1">Call fundamental frequency</td><td rowspan="1" colspan="1">The frequency with the greatest amount of sound energy in the first harmonic, measured along all the call</td></tr><tr><td rowspan="1" colspan="1">Dominant frequency at the beginning to the third note</td><td rowspan="1" colspan="1">The frequency with the greatest amount of sound energy measured at the beginning of the third note</td></tr><tr><td rowspan="1" colspan="1">Fundamental frequency at the beginning to the third note</td><td rowspan="1" colspan="1">The frequency of the first harmonic measured at the beginning of the third note</td></tr><tr><td rowspan="1" colspan="1">Dominant frequency at the end to the third note</td><td rowspan="1" colspan="1">The frequency with the greatest amount of sound energy measured at the end of the third note</td></tr><tr><td rowspan="1" colspan="1">Fundamental frequency at the end to the third note</td><td rowspan="1" colspan="1">The frequency of the first harmonic measured at the end of the third note</td></tr><tr><td rowspan="1" colspan="1">Number of pulses</td><td rowspan="1" colspan="1">Number of pulses per note</td></tr><tr><td rowspan="1" colspan="1">Pulse repetition rate</td><td rowspan="1" colspan="1">Number of pulses per second</td></tr><tr><td rowspan="1" colspan="1">Interval between calls</td><td rowspan="1" colspan="1">Time from end of call to the beginning of next call</td></tr></tbody></table></table-wrap><fig id="F15" position="float" orientation="portrait"><label>Figure 15.</label><caption><p>Distribution of species of the <italic><tp:taxon-name>Hypsiboas calcaratus</tp:taxon-name></italic> complex. Localities are based on museum specimens from Museo de Historia Natural Gustavo Orcés of Escuela Politécnica Nacional, Museo de Zoología of Pontificia Universidad Católica del Ecuador, Natural History Museum University of Kansas, and Smithsonian Institution National Museum of Natural History.</p></caption><graphic xmlns:xlink="http://www.w3.org/1999/xlink" xlink:href="ZooKeys-370-001-g016.jpg" position="float" orientation="portrait" xlink:type="simple"/></fig></tp:treatment-sec><ref-list><ref id="B36"><mixed-citation xmlns:xlink="http://www.w3.org/1999/xlink" xlink:type="simple"><person-group><name name-style="western"><surname>Ministerio de Ambiente del Ecuador</surname></name></person-group> (<year>2013</year>) <article-title>Sistema de Clasificación de los Ecosistemas del Ecuador Continental.</article-title><publisher-name>Subsecretaría de Patrimonio Natural</publisher-name>, <publisher-loc>Quito, Ecuador</publisher-loc>.</mixed-citation></ref></ref-list></tp:taxon-treatment>
