# Supplementary material for: Systematics of treefrogs of the Hypsiboas calcaratus and Hypsiboas fasciatus species complex (Anura, Hylidae) with the description of four new species
Source: Zookeys. 2014 Jan 15;(370):1–68. doi: 10.3897/zookeys.370.6291 (PMC3904076; doi:10.3897/zookeys.370.6291)
Supplement: XML Treatment for Hypsiboas alfaroi [file zookeys.370.6291-treatment5.xml]

<!DOCTYPE tp:taxon-treatment
  PUBLIC "-//TaxonX//DTD Taxonomic Treatment Publishing DTD v0 20100105//EN" "tax-treatment-NSO.dtd">
<tp:taxon-treatment xmlns:tp="http://www.plazi.org/taxpub"><tp:treatment-meta><mixed-citation publication-type="journal"><person-group><name><surname>Caminer</surname><given-names>Marcel A.</given-names></name><name><surname>Ron</surname><given-names>Santiago R.</given-names></name></person-group><article-title>Systematics of treefrogs of the <italic>Hypsiboas calcaratus</italic> and <italic>Hypsiboas fasciatus</italic> species complex (Anura, Hylidae) with the description of four new species</article-title><source>Zookeys</source><day>15</day><month>1</month><year>2014</year><volume>2014</volume><issue>370</issue><fpage>1</fpage><lpage>68</lpage><pub-id pub-id-type="doi">10.3897/zookeys.370.6291</pub-id></mixed-citation></tp:treatment-meta><tp:nomenclature><tp:taxon-name>
                        <tp:taxon-name-part taxon-name-part-type="genus">Hypsiboas</tp:taxon-name-part>
                        <tp:taxon-name-part taxon-name-part-type="species">alfaroi</tp:taxon-name-part>
                        <object-id xmlns:xlink="http://www.w3.org/1999/xlink" content-type="zoobank" xlink:type="simple">http://zoobank.org/6D92050D-8BC3-44FD-A749-5B50DD8D2F73</object-id>
                        <object-id xmlns:xlink="http://www.w3.org/1999/xlink" xlink:type="simple">http://species-id.net/wiki/Hypsiboas_alfaroi</object-id>
                    </tp:taxon-name><tp:taxon-status xmlns:xlink="http://www.w3.org/1999/xlink" xlink:type="simple">sp. n.</tp:taxon-status></tp:nomenclature><tp:treatment-sec sec-type="Common name"><title>Common name.</title><p>English: Alfaro’s treefrog; Spanish: Rana arbórea de Alfaro</p></tp:treatment-sec><tp:treatment-sec sec-type="Holotype"><title>Holotype.</title><p>QCAZ 43262 (field no. SC-PUCE 23245), adult male from Ecuador, Provincia Orellana, Parque Nacional Yasuní, 1 km from Northern Production Facilities (NPF) oil camp (<named-content xmlns:xlink="http://www.w3.org/1999/xlink" content-type="dwc:verbatimCoordinates" xlink:type="simple">0.6893°S, 76.4290°W</named-content>), 238 m above sea level, collected by Marcel A. Caminer and Edwin Carrillo Ponce on 20 June 2009.</p></tp:treatment-sec><tp:treatment-sec sec-type="Paratopotypes"><title>Paratopotypes.</title><p>QCAZ 43260–61, 43263, adult males, collected with the holotype.</p></tp:treatment-sec><tp:treatment-sec sec-type="Paratypes"><title>Paratypes.</title><p>ECUADOR: PROVINCIA ORELLANA: Río Napo, Nuevo Rocafuerte, (<named-content xmlns:xlink="http://www.w3.org/1999/xlink" content-type="dwc:verbatimCoordinates" xlink:type="simple">0.9192°S, 75.4010°W</named-content>), 187 m, QCAZ 44788–89, 44790–91, adult males, collected by S. R. Ron, E. Toral and I. G. Tapia on 10 July 2009; Nuevo Rocafuerte, Alta Florencia (<named-content xmlns:xlink="http://www.w3.org/1999/xlink" content-type="dwc:verbatimCoordinates" xlink:type="simple">0.8966°S, 75.4370°W</named-content>), 187 m, QCAZ 39510, adult male, collected by S. D. Padilla and P. Vargas Mina on 29 October 2008; Río Napo, Huiririma (<named-content xmlns:xlink="http://www.w3.org/1999/xlink" content-type="dwc:verbatimCoordinates" xlink:type="simple">0.7116°S, 75.6239°W</named-content>), 194 m, QCAZ 44634–35, adult males, collected by S. R. Ron, E. Toral and I. G. Tapia on 8 July 2009; Río Napo, San Vicente (<named-content xmlns:xlink="http://www.w3.org/1999/xlink" content-type="dwc:verbatimCoordinates" xlink:type="simple">0.6790°S, 75.6511°W</named-content>), 203 m, QCAZ 44527, adult male, 44528, adult female, collected by S. R. Ron, E. Toral <!--PageBreak-->and I. G. Tapia on 7 July 2009; Río Napo, Chiroisla (<named-content xmlns:xlink="http://www.w3.org/1999/xlink" content-type="dwc:verbatimCoordinates" xlink:type="simple">0.5756°S, 75.8998°W</named-content>), 203 m, QCAZ 44351, adult female, 44425, adult male, collected by S. R. Ron, E. Toral and I. G. Tapia on 5 July 2009; Río Napo, Edén (<named-content xmlns:xlink="http://www.w3.org/1999/xlink" content-type="dwc:verbatimCoordinates" xlink:type="simple">0.4983°S, 76.0711°W</named-content>), 216 m, QCAZ 39631, 44180, adult females, 44191, adult male, collected by S. Aldas, S. R. Ron, E. Toral and I. G. Tapia on 21 January 2009 and 4 July 2009; Río Napo, Añangu (<named-content xmlns:xlink="http://www.w3.org/1999/xlink" content-type="dwc:verbatimCoordinates" xlink:type="simple">0.5249°S, 76.3844°W</named-content>), 255 m, QCAZ 43977–78, adult males, collected by S. R. Ron, E. Toral and I. G. Tapia on 1 July 2009; Estación Científica Yasuní, Universidad Católica del Ecuador (<named-content xmlns:xlink="http://www.w3.org/1999/xlink" content-type="dwc:verbatimCoordinates" xlink:type="simple">0.6748°S, 76.3844°W</named-content>), 231 m, QCAZ 43249–50, 43253, 43255 adult males, 43251–52, 43254, adult females, same collectors as the holotype between 18–19 June 2009; Estación Científica Yasuní, Universidad Católica del Ecuador (<named-content xmlns:xlink="http://www.w3.org/1999/xlink" content-type="dwc:verbatimCoordinates" xlink:type="simple">0.6748°S, 76.3844°W</named-content>), 219 m, QCAZ 19328, adult female, collected by I. G. Tapia and G. Carotti on 20 February 2002; Río Napo, sector La Primavera (<named-content xmlns:xlink="http://www.w3.org/1999/xlink" content-type="dwc:verbatimCoordinates" xlink:type="simple">0.4442°S, 76.7868°W</named-content>), 244 m, QCAZ 43826, adult male, collected by S. R. Ron, E. Toral and I. G. Tapia on 29 June 2009; Río Napo, sector La Primavera, El Descanso (<named-content xmlns:xlink="http://www.w3.org/1999/xlink" content-type="dwc:verbatimCoordinates" xlink:type="simple">0.4310°S, 76.7864°W</named-content>), 244 m, QCAZ 43894, adult female, collected by S. R. Ron, E. Toral and I. G. Tapia on 30 June 2009; El Coca (<named-content xmlns:xlink="http://www.w3.org/1999/xlink" content-type="dwc:verbatimCoordinates" xlink:type="simple">0.4778°S, 76.9898°W</named-content>), 267 m, QCAZ 559, adult male, collected by Giovanni Onore on 1 April 1984, QCAZ 43682, adult male, 43683–84, adult males, collected by S. R. Ron, E. Toral and I. G. Tapia and 27 June 2009; PROVINCIA SUCUMBÍOS: Playas del Cuyabeno (<named-content xmlns:xlink="http://www.w3.org/1999/xlink" content-type="dwc:verbatimCoordinates" xlink:type="simple">0.2654°S, 75.8917°W</named-content>), 230 m, QCAZ 28272, 28398, adult females, 28278, adult male, collected by M. R. Bustamante, N. Acosta-Buenaño, M. Guerra and C. Proaño between 7–8 October 2003; Puerto Bolívar (<named-content xmlns:xlink="http://www.w3.org/1999/xlink" content-type="dwc:verbatimCoordinates" xlink:type="simple">0.0886°S, 76.1420°W</named-content>), 240 m, QCAZ 28240, adult male, collected by P. Menéndez and M. R. Bustamante on 5 August 2003; Río Napo, La Selva Lodge (<named-content xmlns:xlink="http://www.w3.org/1999/xlink" content-type="dwc:verbatimCoordinates" xlink:type="simple">0.5086°S, 76.3649°W</named-content>), 229 m, QCAZ 44025, 44027, adult males, collected by S. R. Ron, E. Toral and I. G. Tapia on 2 July 2009; Río Napo, 2.5 km S from Pañacocha (<named-content xmlns:xlink="http://www.w3.org/1999/xlink" content-type="dwc:verbatimCoordinates" xlink:type="simple">0.4712°S, 76.6667°W</named-content>), 225 m, QCAZ 44851, 44853, 44858, adult males, 44856, adult female, collected by S. R. Ron, E. Toral and I. G. Tapia on 3 July 2009; 2.5 km N from Nueva Loja (<named-content xmlns:xlink="http://www.w3.org/1999/xlink" content-type="dwc:verbatimCoordinates" xlink:type="simple">0.0917°N, 76.8901°W</named-content>), 350 m, QCAZ 33983, adult female, 33984, adult male, collected by S. Valdivieso, D. Tirira, J. Wiens and L. A. Coloma on 17 March 1990; Pañacocha, Moretal Sur (<named-content xmlns:xlink="http://www.w3.org/1999/xlink" content-type="dwc:verbatimCoordinates" xlink:type="simple">0.2758°S, 75.9352°W</named-content>), 212 m, QCAZ 50785, juvenile, collected by R. Betancourt on 11 February 2011.</p></tp:treatment-sec><tp:treatment-sec sec-type="Referred specimens"><title>Referred specimens.</title><p>ECUADOR: PROVINCIA ORELLANA: Río Napo, Nuevo Rocafuerte, (<named-content xmlns:xlink="http://www.w3.org/1999/xlink" content-type="dwc:verbatimCoordinates" xlink:type="simple">0.9192°S, 75.4010°W</named-content>), 187 m (QCAZ 44789); Río Napo, Huiririma (<named-content xmlns:xlink="http://www.w3.org/1999/xlink" content-type="dwc:verbatimCoordinates" xlink:type="simple">0.7116°S, 75.6239°W</named-content>), 194 m (QCAZ 44632–33); Río Napo, San Vicente (<named-content xmlns:xlink="http://www.w3.org/1999/xlink" content-type="dwc:verbatimCoordinates" xlink:type="simple">0.6790°S, 75.6511°W</named-content>), 203 m (QCAZ 44525–26); Río Napo, Chiroisla (<named-content xmlns:xlink="http://www.w3.org/1999/xlink" content-type="dwc:verbatimCoordinates" xlink:type="simple">0.5756°S, 75.8998°W</named-content>), 203 m, (QCAZ 44424, 44426–27, 44429); Río Napo, Edén (<named-content xmlns:xlink="http://www.w3.org/1999/xlink" content-type="dwc:verbatimCoordinates" xlink:type="simple">0.4983°S, 76.0711°W</named-content>), 216 m, (QCAZ 44181, 44249); Estación Científica Yasuní, Universidad Católica del Ecuador (<named-content xmlns:xlink="http://www.w3.org/1999/xlink" content-type="dwc:verbatimCoordinates" xlink:type="simple">0.6702°S, 76.4376°W</named-content>), 231 m (QCAZ 8466, 8469, 11883, 19203, 49153); Río Napo, sector La Primavera, El Descanso (<named-content xmlns:xlink="http://www.w3.org/1999/xlink" content-type="dwc:verbatimCoordinates" xlink:type="simple">0.4310°S, 76.7864°W</named-content>), 244 m (QCAZ 43895–96); Parque Nacional Yasuní, Pozo SPF, 250 m (QCAZ 31257–59); Nuevo Rocafuerte, Tambococha (<named-content xmlns:xlink="http://www.w3.org/1999/xlink" content-type="dwc:verbatimCoordinates" xlink:type="simple">0.9783°S, 75.4256°W</named-content>), 177 m (QCAZ 55226, 55232, 55296, 55363, 55432–33); PROVINCIA SUCUMBÍOS: Playas de Cuyabeno (<named-content xmlns:xlink="http://www.w3.org/1999/xlink" content-type="dwc:verbatimCoordinates" xlink:type="simple">0.2654°S, 75.8917°W</named-content>), 230 m (QCAZ 28383–84, 28391, 28397); Puer<!--PageBreak-->to Bolívar (<named-content xmlns:xlink="http://www.w3.org/1999/xlink" content-type="dwc:verbatimCoordinates" xlink:type="simple">0.0886°S, 76.1420°W</named-content>), 240 m (QCAZ 27815, 28190, 28211, 28230, 28232, 28310, 28315); Río Napo, entrance to La Selva Lodge (<named-content xmlns:xlink="http://www.w3.org/1999/xlink" content-type="dwc:verbatimCoordinates" xlink:type="simple">0.5086°S, 76.3649°W</named-content>), 229 m (QCAZ 44022–24, 44026, 44028); La Selva Lodge, Limoncocha (<named-content xmlns:xlink="http://www.w3.org/1999/xlink" content-type="dwc:verbatimCoordinates" xlink:type="simple">0.4981°S, 76.3738°W</named-content>), 245 m (QCAZ 25401, 25408, 25410, 25417); Río Napo, 2.5 km S from Pañacocha (<named-content xmlns:xlink="http://www.w3.org/1999/xlink" content-type="dwc:verbatimCoordinates" xlink:type="simple">0.4712°S, 76.6667°W</named-content>), 225 m (QCAZ 44848–50, 44852, 44854–55, 44857); 2.5 km N from Nueva Loja (<named-content xmlns:xlink="http://www.w3.org/1999/xlink" content-type="dwc:verbatimCoordinates" xlink:type="simple">0.0917°N, 76.8901°W</named-content>), 350 m (QCAZ 2797).</p></tp:treatment-sec><tp:treatment-sec sec-type="Diagnosis"><title>Diagnosis.</title><p><italic><tp:taxon-name>Hypsiboas alfaroi</tp:taxon-name></italic> (<xref ref-type="fig" rid="F4">Fig. 4E</xref>, <xref ref-type="fig" rid="F8">8E</xref> and <xref ref-type="fig" rid="F18">18</xref>) is characterized by: (1) mean SVL 32.80 mm in males (range 27.91–36.27; <italic>n</italic> = 32), 44.51 mm in females (range 39.68–49.21; <italic>n</italic> = 12); (2) basal webbing on fingers; (3) tubercle on heel; (4) dorsal coloration varying from creamy white to grayish brown or brown, sometimes with dark markings (e.g., broad transversal bands, narrow longitudinal lines); (5) faint brown middorsal line often present; (6) flanks creamy white or gray (in life, blue in large females and light blue or white in males) with dark brown dots or blotches; (7) hidden surfaces of thighs creamy white, gray or brown (in life, blue in large females and light blue or white in males) with dark brown dots or blotches; (8) ventral surfaces of thighs creamy white, yellowish white or brown; (9) ventral areas creamy white or yellowish white with brown flecks on the head, neck, and chest; (10) webbing on feet; (11) in life, iris yellowish, bronze or cream with faint yellow coloration on its upper margin; (12) prepollical spine present in males.</p><p><italic><tp:taxon-name>Hypsiboas alfaroi</tp:taxon-name></italic> is most similar to <italic><tp:taxon-name>Hypsiboas tetete</tp:taxon-name></italic> sp. n. but it can be distinguished by having a markedly different advertisement call (<xref ref-type="fig" rid="F13">Fig. 13C–H</xref>). Although with overlapping values, <italic><tp:taxon-name>Hypsiboas alfaroi</tp:taxon-name></italic> has a smaller tympanum (relative to SVL, mean male TD/SVL = 0.06, SD = 0.01, <italic>n</italic> = 32; <italic><tp:taxon-name>Hypsiboas tetete</tp:taxon-name></italic> sp. n. mean male TD/SVL = 0.08, SD = 0.009, <italic>n</italic> = 5; differences are significant: <italic>t</italic> = –3.21, df = 35, <italic>P</italic> = 0.003). <italic><tp:taxon-name>Hypsiboas alfaroi</tp:taxon-name></italic> differs from <italic><tp:taxon-name>Hypsiboas fasciatus</tp:taxon-name></italic>, <italic><tp:taxon-name>Hypsiboas almendarizae</tp:taxon-name></italic>, <italic><tp:taxon-name>Hypsiboas calcaratus</tp:taxon-name></italic>, and <italic><tp:taxon-name>Hypsiboas maculateralis</tp:taxon-name></italic> in advertisement call (<xref ref-type="fig" rid="F12">Figs 12A–F</xref> and <xref ref-type="fig" rid="F13">13A–D</xref>) and by having a small tubercle on the heel instead of a large calcar. <italic><tp:taxon-name>Hypsiboas alfaroi</tp:taxon-name></italic> further differs from <italic><tp:taxon-name>Hypsiboas fasciatus</tp:taxon-name></italic>, <italic><tp:taxon-name>Hypsiboas almendarizae</tp:taxon-name></italic>, and <italic><tp:taxon-name>Hypsiboas calcaratus</tp:taxon-name></italic> by having dark brown dots on the flanks (vertical dark lines in <italic><tp:taxon-name>Hypsiboas fasciatus</tp:taxon-name></italic>, <italic><tp:taxon-name>Hypsiboas almendarizae</tp:taxon-name></italic>, and <italic><tp:taxon-name>Hypsiboas calcaratus</tp:taxon-name></italic>). Morphological characters useful to differentiate <italic><tp:taxon-name>Hypsiboas alfaroi</tp:taxon-name></italic> from other species are shown in <xref ref-type="table" rid="T6">Table 6</xref>.</p></tp:treatment-sec><tp:treatment-sec sec-type="Description of holotype"><title>Description of holotype.</title><p>Adult male, 32.06 mm SVL, foot length 13.22 mm, head length 8.77 mm, head width 10.02 mm, eye diameter 3.69 mm, tympanum diameter 2.19 mm, tibia length 18.74 mm, femur length 16.24 mm, arm length 5.71 mm, eye-nostril distance 2.59 mm, head wider than long and wider than body; snout rounded in lateral view, truncate in dorsal view; distance from nostril to eye shorter than diameter of eye; canthus rostralis indistinct, rounded; loreal region concave; internarial area convex; nostrils not protuberant, directed laterally; interorbital area slightly convex; eye large, strongly protuberant; diameter of eye 1.7 times diameter of tympanic annulus; tympanum concealed beneath skin;tympanic annulus evident, ovoid, longer dorsoventrally and concealed dorsally by supratympanic fold, separated from eye by ca. 1.01 times its diameter; posterior end of supratympanic fold reaches anterior border of arm insertion. Arm slender, axillary membrane absent; indistinct low tubercles present along ventrolateral edge of forearm; relative length of fingers I&lt;II&lt;IV&lt;III; <!--PageBreak-->fingers bearing large, oval discs, that of third finger about three fourths of tympanum diameter; subarticular tubercles prominent, round to ovoid, single; supernumerary tubercles present; palmar tubercle small, elongated; prepollical tubercle large, flat, elliptical; prepollex enlarged, claw shaped; nuptial excrescences absent; webbing absent between fingers. Small tubercle on tibiotarsal articulation; ill defined, scattered tuber<!--PageBreak-->cles on tarsus and along ventrolateral edge of foot; toes bearing discs slightly wider than long, smaller than those of fingers; relative length of toes I&lt;II&lt;V&lt;III&lt;IV; outer metatarsal tubercle ill defined, small, round; inner metatarsal tubercle large, elongated, elliptical; subarticular tubercles single, round, flat; supernumerary tubercles restricted to the soles; webbing formula of toes I2—2II2—3III2—3IV3—1¾V. Skin on dorsum, head, and dorsal surfaces of limbs smooth; skin on flanks smooth with weak longitudinal wrinkles posterior to the arm; skin on venter coarsely granular; skin on ventral surfaces of head and thighs granular, those of shanks smooth. Cloacal opening directed posteriorly at upper level of thighs; short simple cloacal sheath covering cloacal opening; round tubercles below and on the sides of vent. Tongue ovoid, widely attached to mouth floor; vomerine odontophores triangular, narrowly separated, posteromedial to choanae, bearing 10 vomerine teeth on each side; choanae trapezoidal, oblique.</p><p><italic>Color of holotype in preservative</italic>. Dorsum grayish brown with five to six broad diffuse brown transversal bands; scattered minute black dots on dorsal surfaces; few small cream dots restricted to the posterior dorsum; faint brown narrow middorsal line restricted to the head; flanks creamy white with dark brown dots; dorsal surfaces of hindlimbs and forelimbs grayish brown with narrow transversal brown bars (one or two on each upper arm and forearm, and three or four on each thigh, shank, and tarsus); hidden surfaces of thighs grayish brown with dark brown dots; venter creamy white with brown flecks on head, neck, and chest; ventral surfaces of hindlimbs and forelimbs yellowish white with a narrow to wide brown stripe on the outer edge of the hands, forearms, tarsal folds, and feet; bones white.</p></tp:treatment-sec><tp:treatment-sec sec-type="Etymology"><title>Etymology.</title><p>The specific name is a noun in the genitive case and is a patronym for Eloy Alfaro Delgado, former Ecuadorian president (1897–1901 and 1906–1911) and leader of the liberal revolution in Ecuador. His government promoted the separation between church and state and the modernization of Ecuador by supporting education and large-scale systems of transportation and communication.</p></tp:treatment-sec><tp:treatment-sec sec-type="Variation"><title>Variation.</title><p>Variation in dorsal and ventral coloration of preserved specimens is shown in <xref ref-type="fig" rid="F18">Figure 18</xref>. Background dorsal coloration varies from creamy white (e.g., QCAZ 44429) to pale grayish brown (e.g., QCAZ 19328), grayish brown (e.g., QCAZ 44180), pale brown (e.g., QCAZ 28398) or brown (e.g., QCAZ 28272). Irregular dorsal marks may be present in diverse patterns. A faint dark middorsal line extends from the tip of the snout to the mid-dorsum (e.g., QCAZ 43895) or the sacral region (QCAZ 44025), but in some specimens it is restricted to the head (e.g., QCAZ 55926) or is altogether absent (e.g., QCAZ 28272). There is variation in the number, size, and shape of the dorsal marks. Five to seven diffuse broad transversal bands on the dorsum (sometimes interconnected), and narrower brown transversal bars on the dorsal surfaces of the limbs (one or two each on the arm and forearm, and three to five each on the thigh, shank, and foot) may be present (e.g., QCAZ 28272). Faint, narrow longitudinal lines may be present on the dorsum (e.g., QCAZ 44858, 43263). The dorsum and dorsal surfaces of limbs can have scattered black or white dots (e.g., QCAZ 43263, 28398). The coloration of flanks varies from creamy white to gray with irregular dark brown spots distributed from the groin to the mid-flank. In some indi<!--PageBreak-->viduals, similar spots can also be present in the hidden surfaces of the thighs, shanks, ventral surfaces of the forelimbs, and dorsal surfaces of the feet (e.g., QCAZ 28272). The hidden surfaces of thighs sometimes have dark brown blotches (QCAZ 28272).</p><p>Ventral areas of preserved specimens vary from creamy white (e.g., QCAZ 28398, 44180) to yellowish white (e.g., QCAZ 43263) with dark flecks on the head, neck, and chest (<xref ref-type="fig" rid="F18">Fig. 18</xref>). In some individuals, the flecks are also present on hindlimbs, forelimbs, and belly (e.g., QCAZ 28272, 28398). A narrow to wide brown stripe is present in some individuals on the outer edge of the hands, forearms, thighs, tarsal folds, and feet (e.g., QCAZ 43263). Coloration of webbing and disc vary from brown to gray. Vomerine odontophores are triangular (with arched base in some specimens). Bones are white.</p><p>In the adult type series, the largest male has a SVL of 36.27 mm, and the largest female 49.21 mm; mean male SVL = 32.80 mm (<italic>n</italic> = 32; SD = 1.97), mean female SVL = 44.51 mm (<italic>n</italic> = 12; SD = 3.09). Females were significantly larger than males (<italic>t</italic> = -14.94, df = 42, <italic>P</italic> &lt; 0.001). Inter-population variation in size and other morphometric variables are shown in <xref ref-type="table" rid="T1">Tables 1</xref> and <xref ref-type="table" rid="T2">2</xref>.</p></tp:treatment-sec><tp:treatment-sec sec-type="Coloration in life"><title>Coloration in life.</title><p>(based on photographs; <xref ref-type="fig" rid="F4">Figs 4E</xref> and <xref ref-type="fig" rid="F8">8E</xref>). Dorsal surfaces vary from pale creamy white (e.g., QCAZ 39631) to yellowish tan (e.g., QCAZ 43261), reddish brown (e.g., QCAZ 43254) or brown (e.g., QCAZ 43978) with a faint brown middorsal line (e.g., QCAZ 43978); sometimes, broad pale brown transversal bands are present on the dorsum (e.g., QCAZ 43978); narrow pale brown transversal bars (e.g., QCAZ 43683) or narrow pale brown longitudinal lines (e.g., QCAZ 44635) may ornament the dorsal surfaces of the limbs; scattered minute black dots on the dorsum may be present (e.g., QCAZ 44635); flanks are white, light blue or blue with irregular dark brown spots (e.g., QCAZ 43683) or blotches (e.g., QCAZ 43252); hidden surfaces of thighs are gray, white, light blue or blue with dark brown irregular spots (e.g., QCAZ 43683) or blotches (e.g., QCAZ 39631); in some specimens, the hidden surfaces of the shanks and dorsal surfaces of the feet have similar brown spots (e.g., QCAZ 43254); venter creamy white (e.g., QCAZ 43254) or yellowish with creamy white belly (e.g., QCAZ 43260); conspicuous brown flecks are present on the ventral areas of the head, neck, and chest (e.g., QCAZ 44635); ventral surfaces of hindlimbs and forelimbs are translucent white (e.g., QCAZ 43683) or yellowish (e.g., QCAZ 43260); in some specimens, the ventral surfaces of the thighs are creamy white (e.g., QCAZ 43254); discs and webbing are brown (e.g., QCAZ 43978), yellowish (e.g., QCAZ 43261) or pale cream (e.g., QCAZ 39631); a narrow to wide brown stripe may be present on the outer edge of the hands, forearms, thighs, feet, and tarsal folds (e.g., QCAZ 43978); iris yellowish (e.g., QCAZ 43683), bronze (e.g., QCAZ 43254) or cream with a subtle yellow tone on its upper quarter (e.g., QCAZ 44635); coloration of bones varies from white (e.g., QCAZ 43252) to green (e.g., QCAZ 43683).</p></tp:treatment-sec><tp:treatment-sec sec-type="Advertisement call"><title>Advertisement call.</title><p>Three males were recorded at Estación Científica Yasuní PUCE (Provincia Orellana) on 20 June 2009. The call (<xref ref-type="fig" rid="F13">Fig. 13C–D</xref>) consists of four to five trill-like notes with a mean duration of 0.20 s (SD = 0.05) and mean rise time of 0.07 s (SD = 0.03). Other call parameters are listed in <xref ref-type="table" rid="T7">Table 7</xref>.</p><!--PageBreak--></tp:treatment-sec><tp:treatment-sec sec-type="Distribution and ecology"><title>Distribution and ecology.</title><p><italic><tp:taxon-name>Hypsiboas alfaroi</tp:taxon-name></italic> occurs in the Ecuadorian northern Amazon region (Napo, Orellana, and Sucumbíos provinces; <xref ref-type="fig" rid="F15">Fig. 15</xref>). Localities with known elevation range from 176 m (Nuevo Rocafuerte) to 350 m (Nueva Loja). Nuevo Rocafuerte is on the border between Ecuador and Peru; the occurrence of <italic><tp:taxon-name>Hypsiboas alfaroi</tp:taxon-name></italic> in Peru is highly likely.</p><p>Specimens from Nuevo Rocafuerte, Playas de Cuyabeno, Puerto Bolívar, Estación Científica Yasuní of Universidad Católica del Ecuador, and Nueva Loja were found at night in primary and secondary forest, perching on vegetation 50 to 180 cm above the ground, in flooded areas, swamps, near streams and in forest away from water bodies. Individuals at San Vicente were found in pastures, secondary forests, flooded grassland, and ponds.</p><p>Vegetation types for Ecuadorian localities are: (1) Amazonian Lowland Evergreen Forest, characterized by high plant alpha-diversity and a canopy of 30 m with emergent trees that reach 40 m, (2) Floodplain Lowland Forest of White Waters, characterized by periodical flooding with white waters from large rivers and vegetation that reaches 35 m of height with several vegetation strata, and (3) Lowland Forest of Palms and black-waters, swamps characterized by a canopy of 30 m with dense understory and a dominance of the palm <italic><tp:taxon-name>Mauritia flexuosa</tp:taxon-name></italic>.</p></tp:treatment-sec><tp:treatment-sec sec-type="Conservation status"><title>Conservation status.</title><p>The distribution polygon of <italic><tp:taxon-name>Hypsiboas alfaroi</tp:taxon-name></italic> has 47,524 km<sup>2</sup>. Within it, 4,287 km<sup>2</sup> (9.0%) have been degraded by human activities, especially agriculture and cattle raising (estimated from <xref ref-type="bibr" rid="B36">Ministerio de Ambiente del Ecuador 2013</xref>). Because its distribution range is relatively large and has a low proportion of degraded habitat, we propose that <italic><tp:taxon-name>Hypsiboas alfaroi</tp:taxon-name></italic> be assigned to the Least Concern category.</p></tp:treatment-sec><tp:treatment-sec><!--Section generated to contain objects referenced in tp:taxon-treatment.--><fig id="F4" position="float" orientation="portrait"><label>Figure 4.</label><caption><p>Dorsolateral views of adult females of <bold>A</bold> <italic><tp:taxon-name>Hypsiboas fasciatus</tp:taxon-name></italic>, QCAZ 48611, SVL = 51.79 mm <bold>B</bold> <italic><tp:taxon-name>Hypsiboas almendarizae</tp:taxon-name></italic>, QCAZ 32638, SVL = 51.26 mm <bold>C</bold> <italic><tp:taxon-name>Hypsiboas calcaratus</tp:taxon-name></italic>, QCAZ 24282, SVL = 51.26 mm <bold>D</bold> <italic><tp:taxon-name>Hypsiboas maculateralis</tp:taxon-name></italic>, QCAZ 43825, SVL = 55.31 mm <bold>E</bold> <italic><tp:taxon-name>Hypsiboas alfaroi</tp:taxon-name></italic>, QCAZ 43252, SVL = 45.37 mm.</p></caption><graphic xmlns:xlink="http://www.w3.org/1999/xlink" xlink:href="ZooKeys-370-001-g005.jpg" position="float" orientation="portrait" xlink:type="simple"/></fig><fig id="F8" position="float" orientation="portrait"><label>Figure 8.</label><caption><p>Dorsolateral views of adult males of <bold>A</bold> <italic><tp:taxon-name>Hypsiboas fasciatus</tp:taxon-name></italic>, QCAZ 48584, SVL = 33.77 mm <bold>B</bold> <italic><tp:taxon-name>Hypsiboas almendarizae</tp:taxon-name></italic>, QCAZ 39649, SVL = 36.54 mm <bold>C</bold> <italic><tp:taxon-name>Hypsiboas calcaratus</tp:taxon-name></italic>, QCAZ 43256, SVL = 40.07 mm <bold>D</bold> <italic><tp:taxon-name>Hypsiboas maculateralis</tp:taxon-name></italic>, QCAZ 40082, SVL = 36.16 mm <bold>E</bold> <italic><tp:taxon-name>Hypsiboas alfaroi</tp:taxon-name></italic>, QCAZ 43260, SVL = 30.35 mm <bold>F</bold> <italic><tp:taxon-name>Hypsiboas tetete</tp:taxon-name></italic>, QCAZ 40081, SVL = 31.15 mm.</p></caption><graphic xmlns:xlink="http://www.w3.org/1999/xlink" xlink:href="ZooKeys-370-001-g009.jpg" position="float" orientation="portrait" xlink:type="simple"/></fig><fig id="F18" position="float" orientation="portrait"><label>Figure 18.</label><caption><p>Adult <italic><tp:taxon-name>Hypsiboas alfaroi</tp:taxon-name></italic> showing variation in dorsal and ventral coloration of preserved specimens. From left to right, first and second rows: QCAZ 28272, 28398, 44180 (females); third and fourth rows: QCAZ 43262 (holotype), 43263, 43826 (males). See <xref ref-type="app" rid="APP1">Appendix</xref> for locality data. All specimens are shown at the same scale.</p></caption><graphic xmlns:xlink="http://www.w3.org/1999/xlink" xlink:href="ZooKeys-370-001-g019.jpg" position="float" orientation="portrait" xlink:type="simple"/></fig><app id="APP1"><title>Appendix</title><sec sec-type="Examined specimens"><title>Examined specimens</title><p><italic><tp:taxon-name>Hyla leptoscelis</tp:taxon-name></italic>. BRAZIL: AMAZONAS: Lago do Tachy, above São Paulo Olivença, Rio Solimöes (BMNH 1947.2.23.10, holotype).</p><p><italic><tp:taxon-name>Hyla steinbachi</tp:taxon-name></italic>. BOLIVIA: PROVINCIA SARA: Departamento Santa Cruz de la Sierra (BMNH 1947.2.13.61–63, syntypes).</p><!--PageBreak--><p><italic><tp:taxon-name>Hypsiboas calcaratus</tp:taxon-name></italic>. ECUADOR: PROVINCIA ORELLANA: Río Napo, San Vicente (<named-content xmlns:xlink="http://www.w3.org/1999/xlink" content-type="dwc:verbatimCoordinates" xlink:type="simple">0.6790°S, 75.6511°W</named-content>), 203 m (QCAZ 44529–30); Río Napo, Chiroisla (<named-content xmlns:xlink="http://www.w3.org/1999/xlink" content-type="dwc:verbatimCoordinates" xlink:type="simple">0.5756°S, 75.8998°W</named-content>), 203 m (QCAZ 44422); Río Napo, Añangu (<named-content xmlns:xlink="http://www.w3.org/1999/xlink" content-type="dwc:verbatimCoordinates" xlink:type="simple">0.5249°S, 76.3844°W</named-content>), 255 m (QCAZ 43933–36, 43979); Río Napo, Edén (<named-content xmlns:xlink="http://www.w3.org/1999/xlink" content-type="dwc:verbatimCoordinates" xlink:type="simple">0.4983°S, 76.0711°W</named-content>), 216 m (QCAZ 44176–79, 44225, 44246–47, 44286); Estación Científica Tiputini, Universidad San Francisco de Quito (<named-content xmlns:xlink="http://www.w3.org/1999/xlink" content-type="dwc:verbatimCoordinates" xlink:type="simple">0.6387°S, 76.1492°W</named-content>), 230 m (QCAZ 12343–44); Río Rumiyacu (<named-content xmlns:xlink="http://www.w3.org/1999/xlink" content-type="dwc:verbatimCoordinates" xlink:type="simple">0.89566°S, 75.94783°W</named-content>), 250 m (QCAZ 20547–51); Parque Nacional Yasuní, between km 80 and km 75, on the road Pompeya-Iro (<named-content xmlns:xlink="http://www.w3.org/1999/xlink" content-type="dwc:verbatimCoordinates" xlink:type="simple">0.8401°S, 76.3024°W</named-content>), 243 m (QCAZ 43057, 43060, 43062–63); Pompeya-Iro road, 38.8 km from Pompeya (<named-content xmlns:xlink="http://www.w3.org/1999/xlink" content-type="dwc:verbatimCoordinates" xlink:type="simple">0.6535°S, 76.4535°W</named-content>), 237 m (QCAZ 8201); Parque Nacional Yasuní, km 9 Pompeya (<named-content xmlns:xlink="http://www.w3.org/1999/xlink" content-type="dwc:verbatimCoordinates" xlink:type="simple">0.4598°S, 76.5931°W</named-content>), 253–271 m (QCAZ 43034–35, 43038, 43046–47); Estación Científica Yasuní, Universidad Católica del Ecuador (<named-content xmlns:xlink="http://www.w3.org/1999/xlink" content-type="dwc:verbatimCoordinates" xlink:type="simple">0.6713°S, 76.4005°W</named-content>), 230–250 m (QCAZ 8210, 8812, 11912–13, 12386, 14815–17, 16792–97, 16798–99, 17825, 18264, 19202, 19204–05, 20290, 20305, 20837, 22488–89, 22561–66, 22866, 22988, 23038–39, 23065–69, 23848–54, 24214, 24282, 31445–46, 36869–78, 40985–86, 41005–06, 41015, 43242–48, 43256–59, 49205); Río Napo, sector La Primavera (<named-content xmlns:xlink="http://www.w3.org/1999/xlink" content-type="dwc:verbatimCoordinates" xlink:type="simple">0.4442°S, 76.7868°W</named-content>), 244 m (QCAZ 43824); El Coca (<named-content xmlns:xlink="http://www.w3.org/1999/xlink" content-type="dwc:verbatimCoordinates" xlink:type="simple">0.4778°S, 76.9898°W</named-content>), 257 m (QCAZ 43713, 43789); La Belleza, Comunidad Bocana del Suno (<named-content xmlns:xlink="http://www.w3.org/1999/xlink" content-type="dwc:verbatimCoordinates" xlink:type="simple">0.6922°S, 77.1353°W</named-content>), 309 m (QCAZ 33522, 33524); Aguarico, confluence of the Yasuní and Jatuncocha rivers (<named-content xmlns:xlink="http://www.w3.org/1999/xlink" content-type="dwc:verbatimCoordinates" xlink:type="simple">0.9836°S, 75.4183°W</named-content>), 200 m (EPN 5085–86); Aguarico, Ishpingo II oil well (<named-content xmlns:xlink="http://www.w3.org/1999/xlink" content-type="dwc:verbatimCoordinates" xlink:type="simple">1.0947°S, 75.6494°W</named-content>), 178 m (EPN 3865); Loreto, San José Daguano (<named-content xmlns:xlink="http://www.w3.org/1999/xlink" content-type="dwc:verbatimCoordinates" xlink:type="simple">0.8255°S, 77.4347°W</named-content>), 450 m (EPN 5674); San Luis de Armenia (<named-content xmlns:xlink="http://www.w3.org/1999/xlink" content-type="dwc:verbatimCoordinates" xlink:type="simple">0.4822°S, 77.0683°W</named-content>), 300 m (EPN 11739); PROVINCIA SUCUMBÍOS: Cuyabeno, Caña de Canangüeno (<named-content xmlns:xlink="http://www.w3.org/1999/xlink" content-type="dwc:verbatimCoordinates" xlink:type="simple">0.3990°S, 75.8753°W</named-content>), 222 m (QCAZ 11924); Reserva Faunística Cuyabeno (<named-content xmlns:xlink="http://www.w3.org/1999/xlink" content-type="dwc:verbatimCoordinates" xlink:type="simple">0.08498°N, 76.13444°W</named-content>), 273 m (QCAZ 2034, 2046–49, 2242, 4612); Laguna de Mateococha (<named-content xmlns:xlink="http://www.w3.org/1999/xlink" content-type="dwc:verbatimCoordinates" xlink:type="simple">0.01846°N, 76.22155°W</named-content>), 220 m (QCAZ 26062); Puerto Bolívar (<named-content xmlns:xlink="http://www.w3.org/1999/xlink" content-type="dwc:verbatimCoordinates" xlink:type="simple">0.0886°S, 76.1420°W</named-content>), 240 m (QCAZ 28181, 28185, 28197); La Selva Lodge (<named-content xmlns:xlink="http://www.w3.org/1999/xlink" content-type="dwc:verbatimCoordinates" xlink:type="simple">0.4981°S, 76.3738°W</named-content>), 245 m (QCAZ 4333, 25419, 25434); La Selva Lodge, Mandi Cocha (<named-content xmlns:xlink="http://www.w3.org/1999/xlink" content-type="dwc:verbatimCoordinates" xlink:type="simple">0.41666°S, 76.1333°W</named-content>), 250 m (QCAZ 11540–41, 11545, 12005–07, 12009); Reserva Limoncocha (<named-content xmlns:xlink="http://www.w3.org/1999/xlink" content-type="dwc:verbatimCoordinates" xlink:type="simple">0.4062°S, 76.6194°W</named-content>), 261 m (QCAZ 43100, 43131,43268); Shushufindi (<named-content xmlns:xlink="http://www.w3.org/1999/xlink" content-type="dwc:verbatimCoordinates" xlink:type="simple">0.0331°S, 76.6535°W</named-content>), 270 m (QCAZ 15188); Zancudococha (QCAZ 4535); Tarapoa (QCAZ 23095); Cofán Duvuno community (<named-content xmlns:xlink="http://www.w3.org/1999/xlink" content-type="dwc:verbatimCoordinates" xlink:type="simple">0.0333°S, 77.1166°W</named-content>), 340 m (EPN 4917); PROVINCIA NAPO: Reserva Yachana (<named-content xmlns:xlink="http://www.w3.org/1999/xlink" content-type="dwc:verbatimCoordinates" xlink:type="simple">0.8333°S, 77.1666°W</named-content>), 300 m (QCAZ 48833); Comunidad Santa Rosa, on the road to Tena (<named-content xmlns:xlink="http://www.w3.org/1999/xlink" content-type="dwc:verbatimCoordinates" xlink:type="simple">0.9895°S, 77.4412°W</named-content>), 341–439 m (QCAZ 40055–56, 40083); Tena, on the road to Jatun Sacha (<named-content xmlns:xlink="http://www.w3.org/1999/xlink" content-type="dwc:verbatimCoordinates" xlink:type="simple">1.0449°S, 77.76951°W</named-content>), 428 m (QCAZ 18173, 40084–85); on the road Hollín-Loreto (QCAZ 649); La Selva (QCAZ 7436–40, 7443); PROVINCIA PASTAZA: Canelos Sacha (<named-content xmlns:xlink="http://www.w3.org/1999/xlink" content-type="dwc:verbatimCoordinates" xlink:type="simple">1.5822°S, 77.7155°W</named-content>), 500–650 m (QCAZ 14956–75, 48712, 48718–20); Bataburo Lodge (<named-content xmlns:xlink="http://www.w3.org/1999/xlink" content-type="dwc:verbatimCoordinates" xlink:type="simple">1.2083°S, 76.7166°W</named-content>), 220 m (QCAZ 39442); Kapawi Lodge (<named-content xmlns:xlink="http://www.w3.org/1999/xlink" content-type="dwc:verbatimCoordinates" xlink:type="simple">2.5386°S, 76.8583°W</named-content>), 239 m (QCAZ 9018, 25513–14); Misión (<named-content xmlns:xlink="http://www.w3.org/1999/xlink" content-type="dwc:verbatimCoordinates" xlink:type="simple">2.2143°S, 76.5142°W</named-content>), 240 m (EPN 885); Montalvo (<named-content xmlns:xlink="http://www.w3.org/1999/xlink" content-type="dwc:verbatimCoordinates" xlink:type="simple">2.0666°S, 76.9666°W</named-content>), 305 m (EPN 884); Shionayacu (<named-content xmlns:xlink="http://www.w3.org/1999/xlink" content-type="dwc:verbatimCoordinates" xlink:type="simple">2.1001°S, 76.6334°W</named-content>), 360 m (EPN 886); FRENCH GUIANA: Kaw (<named-content xmlns:xlink="http://www.w3.org/1999/xlink" content-type="dwc:verbatimCoordinates" xlink:type="simple">4.7166°N, 52.1333°W</named-content>), 3 m (105PG); Cayenne, Crique Arataye (<named-content xmlns:xlink="http://www.w3.org/1999/xlink" content-type="dwc:verbatimCoordinates" xlink:type="simple">4°N, 52.66°W</named-content>), 70 m (USNM 247780); Lac Toponow (<named-content xmlns:xlink="http://www.w3.org/1999/xlink" content-type="dwc:verbatimCoordinates" xlink:type="simple">3.0527°N, 52.7102°W</named-content>), 152 m (123PG); Trinite (<named-content xmlns:xlink="http://www.w3.org/1999/xlink" content-type="dwc:verbatimCoordinates" xlink:type="simple">4.5833°N, 53.35°W</named-content>), 290 m (192BM); Crique Margot (<named-content xmlns:xlink="http://www.w3.org/1999/xlink" content-type="dwc:verbatimCoordinates" xlink:type="simple">5.4666°N, 53.95°W</named-content>), 44 m (131MC); GUYANA: Rupununi, Iwokrama Forest Reserve, 5 hrs S (downstream) of Kurupukari (<named-content xmlns:xlink="http://www.w3.org/1999/xlink" content-type="dwc:verbatimCoordinates" xlink:type="simple">4.285°N, 58.50944°W</named-content>), 99 m (USNM 531370, 531372); BRAZIL: RONDONIA: Nova Brasilia (11.15°S, 61.566 °W), 431 m (USNM 304048); PERU: REGIÓN MADRE DE DIOS: Cuzco Amazónoico, 15 km E Puerto Maldonado (<named-content xmlns:xlink="http://www.w3.org/1999/xlink" content-type="dwc:verbatimCoordinates" xlink:type="simple">12.583°S, 69.083°W</named-content>), 200 m (MUSM 14456, 14547, KU 215205); Río Tambopata, W bank of Zona Reservada Tambopata-Candamo (<named-content xmlns:xlink="http://www.w3.org/1999/xlink" content-type="dwc:verbatimCoordinates" xlink:type="simple">13.1416°S, 69.6066°W</named-content>), 211 m (USNM 332415); Pakiza, Manu National Park (<named-content xmlns:xlink="http://www.w3.org/1999/xlink" content-type="dwc:verbatimCoordinates" xlink:type="simple">11.866°S, 71.3°W</named-content>), 360 m (USNM 345216–17); REGIÓN LORETO: Río Lagarto Cocha, Aguas Negras (<named-content xmlns:xlink="http://www.w3.org/1999/xlink" content-type="dwc:verbatimCoordinates" xlink:type="simple">0.5230°S, 75.2569°W</named-content>), 183 m (USNM 520924).</p><!--PageBreak--><p><italic><tp:taxon-name>Hypsiboas fasciatus</tp:taxon-name></italic>. ECUADOR: Andes of Ecuador (BMNH 58.4.25.22; holotype); PROVINCIA MORONA SANTIAGO: 7.9 km N Limón, on the road Limón-Macas (<named-content xmlns:xlink="http://www.w3.org/1999/xlink" content-type="dwc:verbatimCoordinates" xlink:type="simple">2.8858°S, 78.3970°W</named-content>), 1571 m (QCAZ 26496–97); Comunidad Nueva Principal, 3 km near to the town (<named-content xmlns:xlink="http://www.w3.org/1999/xlink" content-type="dwc:verbatimCoordinates" xlink:type="simple">3.1686°S, 78.3870°W</named-content>), 1059 m (QCAZ 48611, 48628); Tiink, Río Zamora (<named-content xmlns:xlink="http://www.w3.org/1999/xlink" content-type="dwc:verbatimCoordinates" xlink:type="simple">3.3330°S, 78.4518°W</named-content>), 730 m (QCAZ 17016, 17123, 17128, 17030–31, 17040–41, 17148); Comunidad San Luis (<named-content xmlns:xlink="http://www.w3.org/1999/xlink" content-type="dwc:verbatimCoordinates" xlink:type="simple">3.3420°S, 78.4677°W</named-content>), 792 m (QCAZ 48633, 48636, 48639, 48670–71); La Pradera, on the road to Gualaquiza (<named-content xmlns:xlink="http://www.w3.org/1999/xlink" content-type="dwc:verbatimCoordinates" xlink:type="simple">3.3365°S, 78.6504°W</named-content>), 1015–1036 m (QCAZ 18270–71, 48584–93); road to Río Abanico Jimbitano, 1000 m (QCAZ 21188–89); road between Gualaquiza and Limón, 3 km from Limón (<named-content xmlns:xlink="http://www.w3.org/1999/xlink" content-type="dwc:verbatimCoordinates" xlink:type="simple">3.3990°S, 78.5786°W</named-content>), 1140 m (QCAZ 27610); San Juan Bosco, Cóndor Mirador (<named-content xmlns:xlink="http://www.w3.org/1999/xlink" content-type="dwc:verbatimCoordinates" xlink:type="simple">3.5192°S, 78.4314°W</named-content>), 1100 m (EPN 14060–65); 3 km Gualaquiza-Limón (<named-content xmlns:xlink="http://www.w3.org/1999/xlink" content-type="dwc:verbatimCoordinates" xlink:type="simple">3.3700°S, 78.5680°W</named-content>), 1140 m (QCAZ 21707, 21957, 33976); PROVINCIA ZAMORA-CHINCHIPE: Gravel road East to Sarsa (<named-content xmlns:xlink="http://www.w3.org/1999/xlink" content-type="dwc:verbatimCoordinates" xlink:type="simple">3.8078°S, 78.6059°W</named-content>), 1500 (QCAZ 47051); Piuntza, Finca Don Mesías (<named-content xmlns:xlink="http://www.w3.org/1999/xlink" content-type="dwc:verbatimCoordinates" xlink:type="simple">3.8564°S, 78.8646°W</named-content>), 1154–1192 m (QCAZ 40797, 40802); near to Zamora (<named-content xmlns:xlink="http://www.w3.org/1999/xlink" content-type="dwc:verbatimCoordinates" xlink:type="simple">4.0491°S, 78.9256°W</named-content>), 927 m (QCAZ 27258); Zamora (<named-content xmlns:xlink="http://www.w3.org/1999/xlink" content-type="dwc:verbatimCoordinates" xlink:type="simple">4.0669°S, 78.9508°W</named-content>), 1060 m (QCAZ 23144, 23147–49, 48583); Bombuscaro (<named-content xmlns:xlink="http://www.w3.org/1999/xlink" content-type="dwc:verbatimCoordinates" xlink:type="simple">4.0893°S, 78.9609°W</named-content>), 1091 m (QCAZ 12444, 12446, 12448, 12452, 12494–97); La Pituca (<named-content xmlns:xlink="http://www.w3.org/1999/xlink" content-type="dwc:verbatimCoordinates" xlink:type="simple">4.1461°S, 78.9446°W</named-content>), 1343 m (QCAZ 24650); Romerillos Alto, 26 km of Zamora (<named-content xmlns:xlink="http://www.w3.org/1999/xlink" content-type="dwc:verbatimCoordinates" xlink:type="simple">4.1850°S, 78.9352°W</named-content>), 1300–1593 m (QCAZ 24866, 47070); Las Orquidias, around the town (<named-content xmlns:xlink="http://www.w3.org/1999/xlink" content-type="dwc:verbatimCoordinates" xlink:type="simple">4.2290°S, 78.6577°W</named-content>), 874 m (QCAZ 41488); Miazi Alto, “Tepuy” camp (<named-content xmlns:xlink="http://www.w3.org/1999/xlink" content-type="dwc:verbatimCoordinates" xlink:type="simple">4.2562°S, 78.6222°W</named-content>), 1250–1300 m (QCAZ 41575–76, 41659, 41518); Destacamento Militar Miasi (<named-content xmlns:xlink="http://www.w3.org/1999/xlink" content-type="dwc:verbatimCoordinates" xlink:type="simple">4.2833°S, 78.6333°W</named-content>), 800 m (EPN 4112–13, 4115–16, 4118); Paquisha, Blanco river (<named-content xmlns:xlink="http://www.w3.org/1999/xlink" content-type="dwc:verbatimCoordinates" xlink:type="simple">3.8945°S, 78.5161°W</named-content>), 1630 m (EPN 14218); Yantzaza, Colibrí Goldmarca (<named-content xmlns:xlink="http://www.w3.org/1999/xlink" content-type="dwc:verbatimCoordinates" xlink:type="simple">3.7665°S, 78.5055°W</named-content>), 1377 m (EPN 12672, 12674, 13288, 13290–92); Yantzaza, Concesión Colibrí (<named-content xmlns:xlink="http://www.w3.org/1999/xlink" content-type="dwc:verbatimCoordinates" xlink:type="simple">3.7588°S, 78.5009°W</named-content>), 1424 m (EPN 11387–91, 12316); Yantzaza, Sachavaca sector (<named-content xmlns:xlink="http://www.w3.org/1999/xlink" content-type="dwc:verbatimCoordinates" xlink:type="simple">3.7042°S, 78.4827°W</named-content>), 1280 m (EPN 14216–17); Yantzaza, road to Pindal (<named-content xmlns:xlink="http://www.w3.org/1999/xlink" content-type="dwc:verbatimCoordinates" xlink:type="simple">3.7522°S, 78.5528°W</named-content>), 1224 m (EPN 13677); Centro Shuar Yawi (<named-content xmlns:xlink="http://www.w3.org/1999/xlink" content-type="dwc:verbatimCoordinates" xlink:type="simple">4.4301°S, 78.6489°W</named-content>), 945 m (QCAZ 31037–40); near to Tundaime (QCAZ 16466); PERU: REGIÓN AMAZONAS: Cordillera del Cóndor, Upper Río Comainas, Puesto Vigilancia (<named-content xmlns:xlink="http://www.w3.org/1999/xlink" content-type="dwc:verbatimCoordinates" xlink:type="simple">4.1°S, 78.3833°W</named-content>), 1100 m (USNM 525495, 525499).</p></sec></app><fig id="F13" position="float" orientation="portrait"><label>Figure 13.</label><caption><p>Calls of the <italic><tp:taxon-name>Hypsiboas calcaratus</tp:taxon-name></italic> species complex. <bold>A–B</bold> <italic><tp:taxon-name>Hypsiboas maculateralis</tp:taxon-name></italic> (QCAZ 40082) from Comunidad Santa Rosa, Provincia Napo <bold>C–D</bold> <italic><tp:taxon-name>Hypsiboas alfaroi</tp:taxon-name></italic> (QCAZ 43260) from Estación Científica Yasuní PUCE, Provincia Orellana <bold>E–H</bold> <italic><tp:taxon-name>Hypsiboas tetete</tp:taxon-name></italic> (QCAZ 40081) from Comunidad Santa Rosa, Provincia Napo. <bold>A, C, E, G</bold> are oscilograms and <bold>B, D, F, H</bold> spectrograms.</p></caption><graphic xmlns:xlink="http://www.w3.org/1999/xlink" xlink:href="ZooKeys-370-001-g014.jpg" position="float" orientation="portrait" xlink:type="simple"/></fig><fig id="F12" position="float" orientation="portrait"><label>Figure 12.</label><caption><p>Calls of the <italic><tp:taxon-name>Hypsiboas calcaratus</tp:taxon-name></italic> species complex. <bold>A–B</bold> <italic><tp:taxon-name>Hypsiboas fasciatus</tp:taxon-name></italic> (QCAZ 48585) from La Pradera, Provincia Morona Santiago <bold>C–D</bold> <italic><tp:taxon-name>Hypsiboas almendarizae</tp:taxon-name></italic> (QCAZ 39650) from Limón, Provincia Morona Santiago <bold>E–F</bold> <italic><tp:taxon-name>Hypsiboas calcaratus</tp:taxon-name></italic> (QCAZ 40085) from Tena, Provincia Napo. <bold>A, C, E</bold> are oscilograms and <bold>B, D, F</bold> spectrograms.</p></caption><graphic xmlns:xlink="http://www.w3.org/1999/xlink" xlink:href="ZooKeys-370-001-g013.jpg" position="float" orientation="portrait" xlink:type="simple"/></fig><table-wrap id="T6" position="float" orientation="portrait"><label>Table 6.</label><caption><p>Diagnostic characters of male specimens of the <italic><tp:taxon-name>Hypsiboas calcaratus</tp:taxon-name></italic> species complex. Coloration corresponds to preserved specimens unless otherwise noted.</p></caption><table><tbody><tr><th rowspan="1" colspan="1">Characters</th><th rowspan="1" colspan="1"><italic><tp:taxon-name>Hypsiboas alfaroi</tp:taxon-name></italic></th><th rowspan="1" colspan="1"><italic><tp:taxon-name>Hypsiboas almendarizae</tp:taxon-name></italic></th><th rowspan="1" colspan="1"><italic><tp:taxon-name>Hypsiboas calcaratus</tp:taxon-name></italic></th><th rowspan="1" colspan="1"><italic><tp:taxon-name>Hypsiboas fasciatus</tp:taxon-name></italic></th><th rowspan="1" colspan="1"><italic><tp:taxon-name>Hypsiboas maculateralis</tp:taxon-name></italic></th><th rowspan="1" colspan="1"><italic><tp:taxon-name>Hypsiboas tetete</tp:taxon-name></italic></th></tr><tr><td rowspan="1" colspan="1">Flank Coloration</td><td rowspan="1" colspan="1">Creamy white or gray with dark brown irregular spots</td><td rowspan="1" colspan="1">Pale cream or creamy white with thin dark brown vertical bars</td><td rowspan="1" colspan="1">Pale cream, creamy white or light gray with dark brown vertical bars</td><td rowspan="1" colspan="1">Pale cream, creamy white, brown or gray with dark brown vertical bars</td><td rowspan="1" colspan="1">Pale cream, creamy white or gray with dark brown blotches</td><td rowspan="1" colspan="1">Creamy white or gray with dark brown irregular spots</td></tr><tr><td rowspan="1" colspan="1">Coloration of the hidden surfaces of thighs</td><td rowspan="1" colspan="1">Creamy white, gray or brown with dark brown irregular spots</td><td rowspan="1" colspan="1">Pale cream or creamy white with thin dark brown transversal bars</td><td rowspan="1" colspan="1">Pale cream, creamy white or light gray with dark brown transversal bars</td><td rowspan="1" colspan="1">Pale cream, creamy white, brown or gray with dark brown transversal bars</td><td rowspan="1" colspan="1">Pale cream, creamy white or gray with dark brown blotches</td><td rowspan="1" colspan="1">Creamy white or brown with dark brown irregular spots</td></tr><tr><td rowspan="1" colspan="1">Size and shape of the calcar</td><td rowspan="1" colspan="1">Calcar absent. Only small tubercle present</td><td rowspan="1" colspan="1">Large and conical</td><td rowspan="1" colspan="1">Large and triangular</td><td rowspan="1" colspan="1">Small and conical</td><td rowspan="1" colspan="1">Large and triangular</td><td rowspan="1" colspan="1">Calcar absent. Only small tubercle present</td></tr><tr><td rowspan="1" colspan="1">Brown flecks on the neck and chest</td><td rowspan="1" colspan="1">Present</td><td rowspan="1" colspan="1">Absent</td><td rowspan="1" colspan="1">Absent</td><td rowspan="1" colspan="1">Absent</td><td rowspan="1" colspan="1">Sometimes present</td><td rowspan="1" colspan="1">Present</td></tr><tr><td rowspan="1" colspan="1">Iris upper band, in life</td><td rowspan="1" colspan="1">Ill-defined, yellow</td><td rowspan="1" colspan="1">Well-defined, yellow to orange</td><td rowspan="1" colspan="1">Well-defined, yellow to orange</td><td rowspan="1" colspan="1">Well-defined, red to reddish brown</td><td rowspan="1" colspan="1">Ill-defined, yellow</td><td rowspan="1" colspan="1">Ill-defined, yellow</td></tr></tbody></table></table-wrap><table-wrap id="T1" position="float" orientation="portrait"><label>Table 1.</label><caption><p>Descriptive statistics for morphometric measurements of male <italic><tp:taxon-name>Hypsiboas alfaroi</tp:taxon-name></italic>, <italic><tp:taxon-name>Hypsiboas almendarizae</tp:taxon-name></italic>, <italic><tp:taxon-name>Hypsiboas calcaratus</tp:taxon-name></italic>, <italic><tp:taxon-name>Hypsiboas fasciatus</tp:taxon-name></italic>, <italic><tp:taxon-name>Hypsiboas maculateralis</tp:taxon-name></italic>, and <italic><tp:taxon-name>Hypsiboas tetete</tp:taxon-name></italic> used for Principal Component Analysis. Mean ± SD is given with range below. Bold figures represent combined values for males of all populations. Abbreviations are: SVL = Snout-vent length; FOOT = Foot length; HL = Head length; HW = Head width; ED = Eye diameter; TD = Tympanum diameter; TL = Tibia length; FL = Femur length; CL = Calcar length. All measurements are in mm.</p></caption><table><tbody><tr><th rowspan="1" colspan="1">Species</th><th rowspan="1" colspan="1">SVL</th><th rowspan="1" colspan="1">FOOT</th><th rowspan="1" colspan="1">HL</th><th rowspan="1" colspan="1">HW</th><th rowspan="1" colspan="1">ED</th><th rowspan="1" colspan="1">TD</th><th rowspan="1" colspan="1">TL</th><th rowspan="1" colspan="1">FL</th><th rowspan="1" colspan="1">CL</th></tr><tr><td rowspan="1" colspan="1"><bold><italic><tp:taxon-name>Hypsiboas alfaroi</tp:taxon-name></italic></bold><break/><bold>(<italic>n</italic> = 32)</bold></td><td rowspan="1" colspan="1"><bold>32.80 ± 1.97</bold><break/><bold>27.91–36.27</bold></td><td rowspan="1" colspan="1"><bold>12.54 ± 0.65</bold><break/><bold>11.33–13.80</bold></td><td rowspan="1" colspan="1"><bold>8.95 ± 0.98</bold><break/><bold>7.13–11.84</bold></td><td rowspan="1" colspan="1"><bold>10.07 ± 0.61</bold><break/><bold>8.72–10.95</bold></td><td rowspan="1" colspan="1"><bold>3.25 ± 0.36</bold><break/><bold>2.52–4.03</bold></td><td rowspan="1" colspan="1"><bold>2.28 ± 0.28</bold><break/><bold>1.70–3.01</bold></td><td rowspan="1" colspan="1"><bold>18.50 ± 0.95</bold><break/><bold>16.54–20.50</bold></td><td rowspan="1" colspan="1"><bold>16.25 ± 0.96</bold><break/><bold>14.71–17.91</bold></td><td rowspan="1" colspan="1"><bold>Calcar absent</bold></td></tr><tr><td rowspan="1" colspan="1">Yasuní PUCE<break/>(<italic>n</italic> = 7)</td><td rowspan="1" colspan="1">32.20 ± 1.98<break/>27.91–35.19</td><td rowspan="1" colspan="1">12.73 ± 0.61<break/>11.33–13.46</td><td rowspan="1" colspan="1">8.35 ± 0.60<break/>7.40–8.99</td><td rowspan="1" colspan="1">10.10 ± 0.53<break/>8.79–10.80</td><td rowspan="1" colspan="1">3.29 ± 0.36<break/>2.90–4.03</td><td rowspan="1" colspan="1">2.24 ± 0.11<break/>2.08–2.50</td><td rowspan="1" colspan="1">18.66 ± 1.10<break/>16.54–20.50</td><td rowspan="1" colspan="1">16.25 ± 0.98<break/>14.81–17.89</td><td rowspan="1" colspan="1">Calcar absent</td></tr><tr><td rowspan="1" colspan="1">Huiririma<break/>(<italic>n</italic> = 2)</td><td rowspan="1" colspan="1">33.61–34.22</td><td rowspan="1" colspan="1">12.95–13.80</td><td rowspan="1" colspan="1">9.69–9.75</td><td rowspan="1" colspan="1">10.37–10.77</td><td rowspan="1" colspan="1">3.25–3.32</td><td rowspan="1" colspan="1">2.22–2.51</td><td rowspan="1" colspan="1">18.10–19.32</td><td rowspan="1" colspan="1">15.50–17.17</td><td rowspan="1" colspan="1">Calcar absent</td></tr><tr><td rowspan="1" colspan="1">Nuevo Rocafuerte<break/>(<italic>n</italic> = 5)</td><td rowspan="1" colspan="1">33.99 ± 2.13<break/>30.34–35.88</td><td rowspan="1" colspan="1">12.51 ± 0.81<break/>11.41–13.71</td><td rowspan="1" colspan="1">9.91 ± 1.16<break/>8.98–11.84</td><td rowspan="1" colspan="1">10.23 ± 0.63<break/>9.26–10.95</td><td rowspan="1" colspan="1">3.11 ± 0.41<break/>2.52–3.61</td><td rowspan="1" colspan="1">2.05 ± 0.23<break/>1.70–2.28</td><td rowspan="1" colspan="1">18.82 ± 1.23<break/>16.95–20.05</td><td rowspan="1" colspan="1">16.96 ± 1.22<break/>14.92–17.91</td><td rowspan="1" colspan="1">Calcar absent</td></tr><tr><td rowspan="1" colspan="1">Pañacocha<break/>(<italic>n</italic> = 3)</td><td rowspan="1" colspan="1">33.04 ± 0.52<break/>32.64–33.63</td><td rowspan="1" colspan="1">12.10 ± 0.19<break/>11.95–12.31</td><td rowspan="1" colspan="1">9.58 ± 0.10<break/>9.46–9.64</td><td rowspan="1" colspan="1">9.65 ± 0.68<break/>8.87–10.14</td><td rowspan="1" colspan="1">3.34 ± 0.33<break/>2.97–3.62</td><td rowspan="1" colspan="1">2.29 ± 0.05<break/>2.25–2.34</td><td rowspan="1" colspan="1">17.97 ± 0.29<break/>17.66–18.22</td><td rowspan="1" colspan="1">16.27 ± 0.20<break/>16.04–16.41</td><td rowspan="1" colspan="1">Calcar absent</td></tr><tr><td rowspan="1" colspan="1">Selva Lodge<break/>(<italic>n</italic> = 2)</td><td rowspan="1" colspan="1">32.11–33.85</td><td rowspan="1" colspan="1">12.72–13.14</td><td rowspan="1" colspan="1">8.58–9.06</td><td rowspan="1" colspan="1">9.18–10.53</td><td rowspan="1" colspan="1">2.73–3.61</td><td rowspan="1" colspan="1">2.11–2.91</td><td rowspan="1" colspan="1">18.47–18.90</td><td rowspan="1" colspan="1">14.71–16.21</td><td rowspan="1" colspan="1">Calcar absent</td></tr><tr><td rowspan="1" colspan="1"><bold><italic><tp:taxon-name>Hypsiboas almendarizae</tp:taxon-name></italic></bold><break/><bold>(<italic>n</italic> = 23)</bold></td><td rowspan="1" colspan="1"><bold>37.64 ± 2.01</bold><break/><bold>34.31–44.56</bold></td><td rowspan="1" colspan="1"><bold>15.04 ± 0.82</bold><break/><bold>12.99–16.00</bold></td><td rowspan="1" colspan="1"><bold>9.74 ± 0.86</bold><break/><bold>8.33–11.35</bold></td><td rowspan="1" colspan="1"><bold>11.8 1 ± 0.60</bold><break/><bold>10.80–13.07</bold></td><td rowspan="1" colspan="1"><bold>4.02 ± 0.34</bold><break/><bold>3.36–4.56</bold></td><td rowspan="1" colspan="1"><bold>2.27 ± 0.24</bold><break/><bold>1.63–2.74</bold></td><td rowspan="1" colspan="1"><bold>21.27 ± 0.94</bold><break/><bold>19.53–23.04</bold></td><td rowspan="1" colspan="1"><bold>19.24 ± 1.06</bold><break/><bold>15.84–21.52</bold></td><td rowspan="1" colspan="1"><bold>1.51 ± 0.24</bold><break/><bold>1.09–1.88</bold></td></tr><tr><td rowspan="1" colspan="1">Baños<break/>(<italic>n</italic> = 2)</td><td rowspan="1" colspan="1">37.39–37.98</td><td rowspan="1" colspan="1">13.43–15.16</td><td rowspan="1" colspan="1">9.51–9.69</td><td rowspan="1" colspan="1">11.88–12.00</td><td rowspan="1" colspan="1">4.22–4.32</td><td rowspan="1" colspan="1">2.31–2.30</td><td rowspan="1" colspan="1">19.53–21.21</td><td rowspan="1" colspan="1">18.48–19.38</td><td rowspan="1" colspan="1">1.32–1-39</td></tr><tr><td rowspan="1" colspan="1">El Rosario<break/>(<italic>n</italic> = 3)</td><td rowspan="1" colspan="1">38.90 ± 1.79<break/>37.56–40.92</td><td rowspan="1" colspan="1">15.29 ± 0.40<break/>14.89–15.70</td><td rowspan="1" colspan="1">11.06 ± 0.46<break/>10.52–11.34</td><td rowspan="1" colspan="1">12.40 ± 0.27<break/>12.15–12.68</td><td rowspan="1" colspan="1">4.42 ± 0.12<break/>4.35–4.56</td><td rowspan="1" colspan="1">2.30 ± 0.20<break/>2.13–2.53</td><td rowspan="1" colspan="1">22.45 ± 0.66<break/>21.74–22.58</td><td rowspan="1" colspan="1">19.37 ± 0.23<break/>19.10–19.50</td><td rowspan="1" colspan="1">1.64 ± 0.07<break/>1.56–1.68</td></tr><tr><td rowspan="1" colspan="1">Limón Indanza<break/>(<italic>n</italic> = 12)</td><td rowspan="1" colspan="1">36.72 ± 1.23<break/>34.31–38.60</td><td rowspan="1" colspan="1">14.97 ± 0.88<break/>12.99–16.00</td><td rowspan="1" colspan="1">9.19 ± 0.39<break/>8.33–9.74</td><td rowspan="1" colspan="1">11.73 ± 0.56<break/>10.80–12.68</td><td rowspan="1" colspan="1">3.94 ± 0.34<break/>3.36–4.54</td><td rowspan="1" colspan="1">2.25 ± 0.23<break/>2.02–2.74</td><td rowspan="1" colspan="1">21.01 ± 0.73<break/>19.64–22.24</td><td rowspan="1" colspan="1">19.13 ± 1.19<break/>15.84–20.23</td><td rowspan="1" colspan="1">1.51 ± 0.28<break/>1.09–1.88</td></tr><tr><td rowspan="1" colspan="1">Río Hollín<break/>(<italic>n</italic> = 2)</td><td rowspan="1" colspan="1">38.46–44.56</td><td rowspan="1" colspan="1">15.73–15.75</td><td rowspan="1" colspan="1">10.20–11.35</td><td rowspan="1" colspan="1">11.72–13.07</td><td rowspan="1" colspan="1">3.60–4.38</td><td rowspan="1" colspan="1">1.63–2.25</td><td rowspan="1" colspan="1">21.80–22.62</td><td rowspan="1" colspan="1">18.83–21.52</td><td rowspan="1" colspan="1">1.33–1.57</td></tr><tr><td rowspan="1" colspan="1"><bold><italic><tp:taxon-name>Hypsiboas calcaratus</tp:taxon-name></italic></bold><break/><bold>(<italic>n</italic> = 35)</bold></td><td rowspan="1" colspan="1"><bold>36.82 ± 2.59</bold><break/><bold>27.61–42.50</bold></td><td rowspan="1" colspan="1"><bold>15.00 ± 1.31</bold><break/><bold>10.68–17.44</bold></td><td rowspan="1" colspan="1"><bold>10.14 ± 1.06</bold><break/><bold>7.71–12.63</bold></td><td rowspan="1" colspan="1"><bold>11.93 ± 1.01</bold><break/><bold>9.16–13.72</bold></td><td rowspan="1" colspan="1"><bold>3.63 ± 0.37</bold><break/><bold>2.47–4.52</bold></td><td rowspan="1" colspan="1"><bold>2.48 ± 0.21</bold><break/><bold>1.92–2.94</bold></td><td rowspan="1" colspan="1"><bold>22.10 ± 1.57</bold><break/><bold>16.76–24.61</bold></td><td rowspan="1" colspan="1"><bold>19.03 ± 1.48</bold><break/><bold>13.82–21.44</bold></td><td rowspan="1" colspan="1"><bold>2.03 ± 0.33</bold><break/><bold>1.32–2.65</bold></td></tr><tr><td rowspan="1" colspan="1">Canelos<break/>(<italic>n</italic> = 3)</td><td rowspan="1" colspan="1">36.59 ± 1.49<break/>34.89–37.69</td><td rowspan="1" colspan="1">14.64 ± 0.59<break/>14.08–15.26</td><td rowspan="1" colspan="1">10.48 ± 0.55<break/>10.05–11.10</td><td rowspan="1" colspan="1">11.68 ± 0.59<break/>11.01–12.13</td><td rowspan="1" colspan="1">3.87 ± 0.30<break/>3.69–4.22</td><td rowspan="1" colspan="1">2.43 ± 0.24<break/>2.18–2.66</td><td rowspan="1" colspan="1">21.78 ± 0.34<break/>21.39–22.03</td><td rowspan="1" colspan="1">18.28 ± 0.53<break/>17.67–18.66</td><td rowspan="1" colspan="1">2.06 ± 0.25<break/>1.89–2.34</td></tr><tr><td rowspan="1" colspan="1">Tena<break/>(<italic>n</italic> = 5)</td><td rowspan="1" colspan="1">35.23 ± 2.80<break/>32.10–39.15</td><td rowspan="1" colspan="1">13.87 ± 1.10<break/>12.65–15.20</td><td rowspan="1" colspan="1">9.12 ± 1.15<break/>8.18–10.69</td><td rowspan="1" colspan="1">11.95 ± 1.24<break/>10.69–13.72</td><td rowspan="1" colspan="1">3.71 ± 0.31<break/>3.33–4.04</td><td rowspan="1" colspan="1">2.57 ± 0.23<break/>2.39–2.94</td><td rowspan="1" colspan="1">20.69 ± 1.29<break/>18.77–21.98</td><td rowspan="1" colspan="1">18.28 ± 1.13<break/>16.51–19.43</td><td rowspan="1" colspan="1">2.05 ± 0.39<break/>1.56–2.54</td></tr><tr><td rowspan="1" colspan="1">Edén<break/>(<italic>n</italic> = 2)</td><td rowspan="1" colspan="1">36.88–37.09</td><td rowspan="1" colspan="1">14.39–14.57</td><td rowspan="1" colspan="1">9.75–10.72</td><td rowspan="1" colspan="1">11.30–12.24</td><td rowspan="1" colspan="1">3.29–3.55</td><td rowspan="1" colspan="1">2.41–2.71</td><td rowspan="1" colspan="1">20.70–21.85</td><td rowspan="1" colspan="1">17.42–17.63</td><td rowspan="1" colspan="1">1.84–2.13</td></tr><tr><td rowspan="1" colspan="1">El Coca<break/>(<italic>n</italic> = 2)</td><td rowspan="1" colspan="1">34.83–34.96</td><td rowspan="1" colspan="1">14.21–14.42</td><td rowspan="1" colspan="1">9.05–9.16</td><td rowspan="1" colspan="1">11.19–11.31</td><td rowspan="1" colspan="1">2.47–2.94</td><td rowspan="1" colspan="1">2.10–2.37</td><td rowspan="1" colspan="1">20.04–22.52</td><td rowspan="1" colspan="1">16.46–19.22</td><td rowspan="1" colspan="1">1.68–1.98</td></tr><tr><td rowspan="1" colspan="1">Estación Científica Yasuní PUCE<break/>(<italic>n</italic> = 18)</td><td rowspan="1" colspan="1">37.78 ± 1.53<break/>35.21–40.10</td><td rowspan="1" colspan="1">15.73 ± 0.89<break/>14.54–17.44</td><td rowspan="1" colspan="1">10.43 ± 0.89<break/>8.99–12.63</td><td rowspan="1" colspan="1">12.20 ± 0.90<break/>9.59–13.33</td><td rowspan="1" colspan="1">3.71 ± 0.30<break/>3.36–4.52</td><td rowspan="1" colspan="1">2.48 ± 0.17<break/>2.23–2.87</td><td rowspan="1" colspan="1">22.99 ± 0.98<break/>21.12–24.61</td><td rowspan="1" colspan="1">19.91 ± 0.85<break/>18.40–21.44</td><td rowspan="1" colspan="1">2.06 ± 0.36<break/>1.32–2.47</td></tr><tr><td rowspan="1" colspan="1">Parque Nacional Yasuní, Pompeya<break/>(<italic>n</italic> = 2)</td><td rowspan="1" colspan="1">36.11–36.31</td><td rowspan="1" colspan="1">13.50–15.52</td><td rowspan="1" colspan="1">10.42–11.43</td><td rowspan="1" colspan="1">11.02–13.13</td><td rowspan="1" colspan="1">3.60–4.12</td><td rowspan="1" colspan="1">2.43–2.63</td><td rowspan="1" colspan="1">21.14–23.47</td><td rowspan="1" colspan="1">19.38–19.55</td><td rowspan="1" colspan="1">1.90–2.04</td></tr><tr><td rowspan="1" colspan="1"><bold><italic><tp:taxon-name>Hypsiboas fasciatus</tp:taxon-name></italic></bold><break/><bold>(<italic>n</italic> = 19)</bold></td><td rowspan="1" colspan="1"><bold>35.40 ± 1.65</bold><break/><bold>32.65–37.74</bold></td><td rowspan="1" colspan="1"><bold>14.00 ± 0.59</bold><break/><bold>12.85–15.24</bold></td><td rowspan="1" colspan="1"><bold>9.651 ± 0.66</bold><break/><bold>8.42–11.53</bold></td><td rowspan="1" colspan="1"><bold>11.39 ± 0.59</bold><break/><bold>10.41–12.33</bold></td><td rowspan="1" colspan="1"><bold>3.71 ± 0.34</bold><break/><bold>3.15–4.42</bold></td><td rowspan="1" colspan="1"><bold>2.42 ± 0.25</bold><break/><bold>2.03–2.78</bold></td><td rowspan="1" colspan="1"><bold>20.07 ± 0.89</bold><break/><bold>18.63–21.71</bold></td><td rowspan="1" colspan="1"><bold>18.18 ± 0.87</bold><break/><bold>16.12–19.94</bold></td><td rowspan="1" colspan="1"><bold>1.35 ± 0.15</bold><break/><bold>1.08–1.63</bold></td></tr><tr><td rowspan="1" colspan="1">Centro Shuar Yawi<break/>(<italic>n</italic> = 4)</td><td rowspan="1" colspan="1">35.79 ± 2.14<break/>36.22–37.72</td><td rowspan="1" colspan="1">13.81 ± 1.02<break/>12.85–15.24</td><td rowspan="1" colspan="1">9.69 ± 0.57<break/>9.03–10.43</td><td rowspan="1" colspan="1">11.60 ± 0.71<break/>10.66–12.33</td><td rowspan="1" colspan="1">3.91 ± 0.38<break/>3.50–4.42</td><td rowspan="1" colspan="1">2.40 ± 0.25<break/>2.20–2.73</td><td rowspan="1" colspan="1">20.55 ± 1.34<break/>18.63–21.71</td><td rowspan="1" colspan="1">18.14 ± 1.42<break/>16.12–19.42</td><td rowspan="1" colspan="1">1.35 ± 0.07<break/>1.25–1.41</td></tr><tr><td rowspan="1" colspan="1">La Pradera<break/>(<italic>n</italic> = 4)</td><td rowspan="1" colspan="1">34.69 ± 0.82<break/>33.74–35.74</td><td rowspan="1" colspan="1">14.18 ± 0.14<break/>14.00–14.22</td><td rowspan="1" colspan="1">9.61 ± 0.31<break/>9.36–10.06</td><td rowspan="1" colspan="1">10.98 ±0.43<break/>10.41–11.44</td><td rowspan="1" colspan="1">3.66 ± 0.16<break/>3.56–3.82</td><td rowspan="1" colspan="1">2.31 ± 0.33<break/>2.03–2.78</td><td rowspan="1" colspan="1">19.27 ± 0.43<break/>19.06–19.83</td><td rowspan="1" colspan="1">18.00 ± 0.53<break/>17.30–18.44</td><td rowspan="1" colspan="1">1.50 ± 0.10<break/>1.39–1.63</td></tr><tr><td rowspan="1" colspan="1">Tiink<break/>(<italic>n</italic> = 6)</td><td rowspan="1" colspan="1">34.79 ± 1.89<break/>32.65–37.50</td><td rowspan="1" colspan="1">13.96 ± 0.52<break/>13.46–14.77</td><td rowspan="1" colspan="1">9.72 ± 1.06<break/>8.42–11.53</td><td rowspan="1" colspan="1">11.17 ± 0.63<break/>10.60–12.10</td><td rowspan="1" colspan="1">3.55 ± 0.42<break/>3.15–4.09</td><td rowspan="1" colspan="1">2.50 ± 0.19<break/>2.26–2.72</td><td rowspan="1" colspan="1">20.30 ± 0.80<break/>19.25–21.12</td><td rowspan="1" colspan="1">18.44 ± 1.00<break/>17.29–19.94</td><td rowspan="1" colspan="1">1.23 ± 0.16<break/>1.08–1.47</td></tr><tr><td rowspan="1" colspan="1">Zamora<break/>(<italic>n</italic> = 2)</td><td rowspan="1" colspan="1">34.55–36.95</td><td rowspan="1" colspan="1">13.52–13.58</td><td rowspan="1" colspan="1">8.94–9.55</td><td rowspan="1" colspan="1">11.54–11.85</td><td rowspan="1" colspan="1">3.85–3.95</td><td rowspan="1" colspan="1">2.51–2.78</td><td rowspan="1" colspan="1">19.21–19.61</td><td rowspan="1" colspan="1">17.71–18.04</td><td rowspan="1" colspan="1">1.25–1.40</td></tr><tr><td rowspan="1" colspan="1"><bold><italic><tp:taxon-name>Hypsiboas maculateralis</tp:taxon-name></italic></bold><break/><bold>(<italic>n</italic> = 22)</bold></td><td rowspan="1" colspan="1"><bold>36.00 ± 1.92</bold><break/><bold>31.86–39.17</bold></td><td rowspan="1" colspan="1"><bold>13.55 ± 1.03</bold><break/><bold>11.10–16.22</bold></td><td rowspan="1" colspan="1"><bold>9.59 ± 1.18</bold><break/><bold>6.62–11.19</bold></td><td rowspan="1" colspan="1"><bold>11.08 ± 0.70</bold><break/><bold>9.21–12.29</bold></td><td rowspan="1" colspan="1"><bold>3.55 ± 0.49</bold><break/><bold>2.63–4.39</bold></td><td rowspan="1" colspan="1"><bold>2.17 ± 0.28</bold><break/><bold>1.26–2.63</bold></td><td rowspan="1" colspan="1"><bold>20.67 ± 1.48</bold><break/><bold>16.94–23.23</bold></td><td rowspan="1" colspan="1"><bold>18.18 ± 1.40</bold><break/><bold>15.31–20.57</bold></td><td rowspan="1" colspan="1"><bold>1.67 ± 0.32</bold><break/><bold>1.15–2.52</bold></td></tr><tr><td rowspan="1" colspan="1">Bataburo Lodge<break/>(<italic>n</italic> = 2)</td><td rowspan="1" colspan="1">34.20–38.18</td><td rowspan="1" colspan="1">13.02–13.90</td><td rowspan="1" colspan="1">9.58–11.10</td><td rowspan="1" colspan="1">10.27–11.81</td><td rowspan="1" colspan="1">3.36–4.24</td><td rowspan="1" colspan="1">2.09–2.14</td><td rowspan="1" colspan="1">18.60–22.21</td><td rowspan="1" colspan="1">17.77–19.19</td><td rowspan="1" colspan="1">1.24–1.47</td></tr><tr><td rowspan="1" colspan="1">Edén<break/>(<italic>n</italic> = 3)</td><td rowspan="1" colspan="1">34.74 ± 2.68<break/>31.86–37.17</td><td rowspan="1" colspan="1">12.65 ± 1.37<break/>11.10–13.68</td><td rowspan="1" colspan="1">7.93 ± 1.34<break/>6.62–9.30</td><td rowspan="1" colspan="1">10.38 ± 1.02<break/>9.21–11.09</td><td rowspan="1" colspan="1">3.29 ± 0.63<break/>2.63–3.88</td><td rowspan="1" colspan="1">2.12 ± 0.16<break/>1.94–2.24</td><td rowspan="1" colspan="1">18.83 ± 1.64<break/>16.94–19.82</td><td rowspan="1" colspan="1">16.85± 1.35<break/>15.31–17.84</td><td rowspan="1" colspan="1">1.81 ± 0.22<break/>1.56–1.96</td></tr><tr><td rowspan="1" colspan="1">Reserva de Producción Faunística Cuyabeno PUCE<break/>(<italic>n</italic> = 7)</td><td rowspan="1" colspan="1">36.40 ± 1.53<break/>33.71–38.69</td><td rowspan="1" colspan="1">13.59 ± 0.60<break/>12.57–14.19</td><td rowspan="1" colspan="1">10.23 ± 0.75<break/>9.15–11.19</td><td rowspan="1" colspan="1">11.32 ± 0.45<break/>10.69–12.14</td><td rowspan="1" colspan="1">3.97 ± 0.26<break/>3.67–4.39</td><td rowspan="1" colspan="1">2.29 ± 0.15<break/>2.10–2.57</td><td rowspan="1" colspan="1">21.65 ± 0.69<break/>20.63–22.43</td><td rowspan="1" colspan="1">19.56 ± 0.83<break/>18.36–20.57</td><td rowspan="1" colspan="1">1.89 ± 0.35<break/>1.55–2.52</td></tr><tr><td rowspan="1" colspan="1">La Primavera<break/>(<italic>n</italic> = 2)</td><td rowspan="1" colspan="1">35.26–38.49</td><td rowspan="1" colspan="1">13.41–14.58</td><td rowspan="1" colspan="1">9.36–11.01</td><td rowspan="1" colspan="1">10.90–11.14</td><td rowspan="1" colspan="1">3.02–3.67</td><td rowspan="1" colspan="1">1.26–2.28</td><td rowspan="1" colspan="1">20.84–20.91</td><td rowspan="1" colspan="1">17.20–17.69</td><td rowspan="1" colspan="1">1.27–1.86</td></tr><tr><td rowspan="1" colspan="1">Selva Lodge<break/>(<italic>n</italic> = 2)</td><td rowspan="1" colspan="1">37.48–39.17</td><td rowspan="1" colspan="1">12.98–16.22</td><td rowspan="1" colspan="1">8.77–9.94</td><td rowspan="1" colspan="1">11.72–12.29</td><td rowspan="1" colspan="1">3.24–3.33</td><td rowspan="1" colspan="1">2.43–2.63</td><td rowspan="1" colspan="1">20.86–23.23</td><td rowspan="1" colspan="1">16.12–19.90</td><td rowspan="1" colspan="1">1.61–1.90</td></tr><tr><td rowspan="1" colspan="1"><bold><italic><tp:taxon-name>Hypsiboas tetete</tp:taxon-name></italic></bold><break/><bold>Comunidad Santa Rosa</bold><break/><bold>(<italic>n</italic> = 5)</bold></td><td rowspan="1" colspan="1"><bold>31.72 ± 0.42</bold><break/><bold>31.15–32.24</bold></td><td rowspan="1" colspan="1"><bold>12.22 ± 0.15</bold><break/><bold>12.01–12.40</bold></td><td rowspan="1" colspan="1"><bold>8.13 ± 0.53</bold><break/><bold>7.48–8.75</bold></td><td rowspan="1" colspan="1"><bold>10.32 ± 0.24</bold><break/><bold>9.97–10.64</bold></td><td rowspan="1" colspan="1"><bold>3.60 ± 0.25</bold><break/><bold>3.38–4.02</bold></td><td rowspan="1" colspan="1"><bold>2.62 ± 0.35</bold><break/><bold>2.25–3.01</bold></td><td rowspan="1" colspan="1"><bold>17.62 ± 0.24</bold><break/><bold>17.30–17.93</bold></td><td rowspan="1" colspan="1"><bold>16.50 ± 0.36</bold><break/><bold>16.09–17.00</bold></td><td rowspan="1" colspan="1"><bold>Calcar absent</bold></td></tr></tbody></table></table-wrap><table-wrap id="T2" position="float" orientation="portrait"><label>Table 2.</label><caption><p>Descriptive statistics for morphometric measurements of female <italic><tp:taxon-name>Hypsiboas alfaroi</tp:taxon-name></italic>, <italic><tp:taxon-name>Hypsiboas almendarizae</tp:taxon-name></italic>, <italic><tp:taxon-name>Hypsiboas calcaratus</tp:taxon-name></italic>, <italic><tp:taxon-name>Hypsiboas fasciatus</tp:taxon-name></italic>, <italic><tp:taxon-name>Hypsiboas maculateralis</tp:taxon-name></italic>, and <italic><tp:taxon-name>Hypsiboas tetete</tp:taxon-name></italic> used for Principal Component Analysis. Mean ± SD is given with range below. Bold figures represent combined values for females from all populations. Abbreviations are: SVL = Snout-vent length; FOOT = Foot length; HL = Head length; HW = Head width; ED = Eye diameter; TD= Tympanum diameter; TL = Tibia length; FL = Femur length; CL = Calcar length. All measurements are in mm.</p></caption><table><tbody><tr><th rowspan="1" colspan="1">Species</th><th rowspan="1" colspan="1">SVL</th><th rowspan="1" colspan="1">FOOT</th><th rowspan="1" colspan="1">HL</th><th rowspan="1" colspan="1">HW</th><th rowspan="1" colspan="1">ED</th><th rowspan="1" colspan="1">TD</th><th rowspan="1" colspan="1">TL</th><th rowspan="1" colspan="1">FL</th><th rowspan="1" colspan="1">CL</th></tr><tr><td rowspan="1" colspan="1"><bold><italic><tp:taxon-name>Hypsiboas alfaroi</tp:taxon-name></italic></bold><break/><bold>(<italic>n</italic> = 12)</bold></td><td rowspan="1" colspan="1"><bold>44.51 ± 3.09</bold><break/><bold>39.68–49.21</bold></td><td rowspan="1" colspan="1"><bold>16.72 ± 1.96</bold><break/><bold>11.39–18.94</bold></td><td rowspan="1" colspan="1"><bold>11.59 ± 1.17</bold><break/><bold>8.90–13.09</bold></td><td rowspan="1" colspan="1"><bold>14.21 ± 1.33</bold><break/><bold>1.55–15.76</bold></td><td rowspan="1" colspan="1"><bold>4.12 ± 0.56</bold><break/><bold>3.23–5.00</bold></td><td rowspan="1" colspan="1"><bold>2.96 ± 0.32</bold><break/><bold>2.22–3.44</bold></td><td rowspan="1" colspan="1"><bold>25.47 ± 1.93</bold><break/><bold>22.88–9.44</bold></td><td rowspan="1" colspan="1"><bold>22.77 ± 1.64</bold><break/><bold>19.88–25.66</bold></td><td rowspan="1" colspan="1"><bold>Calcar absent</bold></td></tr><tr><td rowspan="1" colspan="1">Estación Científica Yasuní PUCE<break/>(<italic>n</italic> = 4)</td><td rowspan="1" colspan="1">42.81 ± 2.08<break/>40.27–45.37</td><td rowspan="1" colspan="1">15.82 ± 2.99<break/>11.39–17.71</td><td rowspan="1" colspan="1">11.71 ± 0.66<break/>11.03–12.28</td><td rowspan="1" colspan="1">13.93 ± 1.05<break/>12.41–14.70</td><td rowspan="1" colspan="1">4.12 ± 0.36<break/>3.59–4.34</td><td rowspan="1" colspan="1">2.87 ± 0.23<break/>2.60–3.14</td><td rowspan="1" colspan="1">24.83 ± 1.52<break/>23.18–26.80</td><td rowspan="1" colspan="1">22.91 ± 1.32<break/>21.17–24.35</td><td rowspan="1" colspan="1">Calcar absent</td></tr><tr><td rowspan="1" colspan="1">Playas de Cuyabeno<break/>(<italic>n</italic> = 2)</td><td rowspan="1" colspan="1">44.51–48.01</td><td rowspan="1" colspan="1">16.60–17.41</td><td rowspan="1" colspan="1">12.15–13.09</td><td rowspan="1" colspan="1">14.99–15.71</td><td rowspan="1" colspan="1">4.91–5.00</td><td rowspan="1" colspan="1">3.18–3.44</td><td rowspan="1" colspan="1">24.61–25.11</td><td rowspan="1" colspan="1">21.16–23.38</td><td rowspan="1" colspan="1">Calcar absent</td></tr><tr><td rowspan="1" colspan="1"><bold><italic><tp:taxon-name>Hypsiboas almendarizae</tp:taxon-name></italic></bold><break/><bold>(<italic>n</italic> = 4)</bold></td><td rowspan="1" colspan="1"><bold>48.11 ± 6.88</bold><break/><bold>37.80–51.94</bold></td><td rowspan="1" colspan="1"><bold>19.36 ± 2.92</bold><break/><bold>15.11–21.64</bold></td><td rowspan="1" colspan="1"><bold>11.59 ± 1.96</bold><break/><bold>8.70–12.99</bold></td><td rowspan="1" colspan="1"><bold>14.77 ± 2.45</bold><break/><bold>11.15–16.59</bold></td><td rowspan="1" colspan="1"><bold>4.08 ± 0.66</bold><break/><bold>3.45–4.68</bold></td><td rowspan="1" colspan="1"><bold>2.52 ± 0.41</bold><break/><bold>2.07–3.00</bold></td><td rowspan="1" colspan="1"><bold>25.81 ± 6.88</bold><break/><bold>15.51–29.74</bold></td><td rowspan="1" colspan="1"><bold>24.46 ± 3.41</bold><break/><bold>19.40–26.62</bold></td><td rowspan="1" colspan="1"><bold>1.89 ± 0.55</bold><break/><bold>1.20–2.53</bold></td></tr><tr><td rowspan="1" colspan="1">Nueve de Octubre<break/>(<italic>n</italic> = 3)</td><td rowspan="1" colspan="1">51.54 ± 0.35<break/>51.26–51.94</td><td rowspan="1" colspan="1">20.78 ± 0.88<break/>19.87–21.64</td><td rowspan="1" colspan="1">12.55 ± 0.43<break/>12.14–12.99</td><td rowspan="1" colspan="1">15.98 ± 0.54<break/>15.61–16.59</td><td rowspan="1" colspan="1">4.28 ± 0.62<break/>3.57–4.68</td><td rowspan="1" colspan="1">2.68 ± 0.34<break/>2.32–3.00</td><td rowspan="1" colspan="1">29.25 ± 0.44<break/>28.87–29.74</td><td rowspan="1" colspan="1">26.15 ± 0.60<break/>25.47–26.62</td><td rowspan="1" colspan="1">2.12 ± 0.36<break/>1.87–2.53</td></tr><tr><td rowspan="1" colspan="1"><bold><italic><tp:taxon-name>Hypsiboas calcaratus</tp:taxon-name></italic></bold><break/><bold>(<italic>n</italic> = 4)</bold></td><td rowspan="1" colspan="1"><bold>50.92 ± 4.80</bold><break/><bold>45.94–56.29</bold></td><td rowspan="1" colspan="1"><bold>20.56 ± 2.05</bold><break/><bold>18.44–23.17</bold></td><td rowspan="1" colspan="1"><bold>13.08 ± 2.03</bold><break/><bold>11.04–15.83</bold></td><td rowspan="1" colspan="1"><bold>16.46 ± 1.85</bold><break/><bold>14.59–18.42</bold></td><td rowspan="1" colspan="1"><bold>4.14 ± 0.86</bold><break/><bold>3.57–5.42</bold></td><td rowspan="1" colspan="1"><bold>3.12 ± 0.50</bold><break/><bold>2.67–3.77</bold></td><td rowspan="1" colspan="1"><bold>31.00 ± 3.13</bold><break/><bold>28.10–35.29</bold></td><td rowspan="1" colspan="1"><bold>26.05 ± 2.15</bold><break/><bold>24.47–29.09</bold></td><td rowspan="1" colspan="1"><bold>2.62 ± 0.16</bold><break/><bold>2.42–2.78</bold></td></tr><tr><td rowspan="1" colspan="1"><bold><italic><tp:taxon-name>Hypsiboas fasciatus</tp:taxon-name></italic></bold><break/><bold>(<italic>n</italic> = 5)</bold></td><td rowspan="1" colspan="1"><bold>51.89 ± 3.18</bold><break/><bold>47.16–54.84</bold></td><td rowspan="1" colspan="1"><bold>20.44 ± 1.23</bold><break/><bold>18.79–21.98</bold></td><td rowspan="1" colspan="1"><bold>13.91 ± 0.79</bold><break/><bold>12.59–14.53</bold></td><td rowspan="1" colspan="1"><bold>16.57 ± 0.72</bold><break/><bold>15.80–17.38</bold></td><td rowspan="1" colspan="1"><bold>4.83 ± 0.43</bold><break/><bold>4.28–5.32</bold></td><td rowspan="1" colspan="1"><bold>3.25 ± 0.38</bold><break/><bold>2.70–3.77</bold></td><td rowspan="1" colspan="1"><bold>29.58 ± 1.46</bold><break/><bold>28.55–32.09</bold></td><td rowspan="1" colspan="1"><bold>27.02 ± 1.34</bold><break/><bold>25.74–29.20</bold></td><td rowspan="1" colspan="1"><bold>1.95 ± 0.15</bold><break/><bold>1.73–2.09</bold></td></tr><tr><td rowspan="1" colspan="1"><bold><italic><tp:taxon-name>Hypsiboas maculateralis</tp:taxon-name></italic></bold><break/><bold>(<italic>n</italic> = 6)</bold></td><td rowspan="1" colspan="1"><bold>45.18 ± 9.39</bold><break/><bold>32.04–55.31</bold></td><td rowspan="1" colspan="1"><bold>16.27 ± 3.29</bold><break/><bold>11.25–19.77</bold></td><td rowspan="1" colspan="1"><bold>11.76 ± 2.40</bold><break/><bold>8.28–14.10</bold></td><td rowspan="1" colspan="1"><bold>14.21 ± 2.95</bold><break/><bold>10.01–17.37</bold></td><td rowspan="1" colspan="1"><bold>3.78 ± 0.26</bold><break/><bold>3.34–4.06</bold></td><td rowspan="1" colspan="1"><bold>2.43 ± 0.52</bold><break/><bold>1.70–3.00</bold></td><td rowspan="1" colspan="1"><bold>25.23 ± 4.42</bold><break/><bold>18.04–29.66</bold></td><td rowspan="1" colspan="1"><bold>21.90 ± 4.22</bold><break/><bold>15.48–26.54</bold></td><td rowspan="1" colspan="1"><bold>1.61 ± 0.40</bold><break/><bold>1.09–2.22</bold></td></tr><tr><td rowspan="1" colspan="1">Zábalo<break/>(<italic>n</italic> = 2)</td><td rowspan="1" colspan="1">32.04–38.26</td><td rowspan="1" colspan="1">11.25–14.58</td><td rowspan="1" colspan="1">8.28–9.28</td><td rowspan="1" colspan="1">10.01–12.38</td><td rowspan="1" colspan="1">3.34–3.61</td><td rowspan="1" colspan="1">1.70–2.03</td><td rowspan="1" colspan="1">18.04–22.82</td><td rowspan="1" colspan="1">15.48–19.15</td><td rowspan="1" colspan="1">1.09–1.39</td></tr><tr><td rowspan="1" colspan="1"><bold><italic><tp:taxon-name>Hypsiboas tetete</tp:taxon-name></italic></bold><break/><bold>Jatun Sacha</bold><break/><bold>(<italic>n</italic> = 2)</bold></td><td rowspan="1" colspan="1"><bold>45.33–45.85</bold></td><td rowspan="1" colspan="1"><bold>16.81–18.17</bold></td><td rowspan="1" colspan="1"><bold>11.15–12.96</bold></td><td rowspan="1" colspan="1"><bold>13.66–14.11</bold></td><td rowspan="1" colspan="1"><bold>4.09–4.96</bold></td><td rowspan="1" colspan="1"><bold>3.56–3.85</bold></td><td rowspan="1" colspan="1"><bold>25.45–25.78</bold></td><td rowspan="1" colspan="1"><bold>21.18–21.81</bold></td><td rowspan="1" colspan="1"><bold>Calcar absent</bold></td></tr></tbody></table></table-wrap><table-wrap id="T7" position="float" orientation="portrait"><label>Table 7.</label><caption><p>Descriptive statistics for call parameters of <italic><tp:taxon-name>Hypsiboas alfaroi</tp:taxon-name></italic> (QCAZ 43260–63), <italic><tp:taxon-name>Hypsiboas almendarizae</tp:taxon-name></italic> (QCAZ 39645, 39647–50), <italic><tp:taxon-name>Hypsiboas calcaratus</tp:taxon-name></italic> (QCAZ 40084–85, 43247, 43256–59), <italic><tp:taxon-name>Hypsiboas fasciatus</tp:taxon-name></italic> (QCAZ 48583–86, 48633), <italic><tp:taxon-name>Hypsiboas maculateralis</tp:taxon-name></italic> (QCAZ 40082), and <italic><tp:taxon-name>Hypsiboas tetete</tp:taxon-name></italic> (QCAZ 40060, 40080–81, 48095). The <italic>n</italic> values indicate the number of males analyzed. Mean ± SD is given with range in parentheses. Values for <italic><tp:taxon-name>Hypsiboas maculateralis</tp:taxon-name></italic> were obtained from three calls from a single male. See <xref ref-type="table" rid="T3">Table 3</xref> for a description of each parameter.</p></caption><table><tbody><tr><th rowspan="2" colspan="1"/><th rowspan="2" colspan="1"><italic><tp:taxon-name>Hypsiboas alfaroi</tp:taxon-name></italic><break/>(<italic>n</italic> = 4)</th><th rowspan="2" colspan="1"><italic><tp:taxon-name>Hypsiboas almendarizi</tp:taxon-name></italic><break/>(<italic>n</italic> = 5)</th><th rowspan="2" colspan="1"><italic><tp:taxon-name>Hypsiboas calcaratus</tp:taxon-name></italic><break/>(<italic>n</italic> = 7)</th><th rowspan="2" colspan="1"><italic><tp:taxon-name>Hypsiboas fasciatus</tp:taxon-name></italic><break/>(<italic>n</italic> = 5)</th><th rowspan="2" colspan="1"><italic><tp:taxon-name>Hypsiboas maculateralis</tp:taxon-name></italic><break/>(<italic>n</italic> = 1)</th><th rowspan="1" colspan="2"><italic><tp:taxon-name>Hypsiboas tetete</tp:taxon-name></italic><break/>(<italic>n</italic> = 4)</th></tr><tr><th rowspan="1" colspan="1">Type 1</th><th rowspan="1" colspan="1">Type 2</th></tr><tr><td rowspan="1" colspan="1">Call Duration (s)</td><td rowspan="1" colspan="1">0.20 ± 0.05<break/>(0.16–0.19)</td><td rowspan="1" colspan="1">0.48 ± 0.07<break/>(0.39–0.55)</td><td rowspan="1" colspan="1">0.05 ± 0.00<break/>(0.05–0.06)</td><td rowspan="1" colspan="1">0.52 ± 0.24<break/>(0.27–0.90)</td><td rowspan="1" colspan="1">0.35 ± 0.04<break/>(0.317–0.398)</td><td rowspan="1" colspan="1">0.10 ± 0.02<break/>(0.08–0.12)</td><td rowspan="1" colspan="1">0.11 ± 0.02<break/>(0.09–0.13)</td></tr><tr><td rowspan="1" colspan="1">Number of notes</td><td rowspan="1" colspan="1">4–5</td><td rowspan="1" colspan="1">3–4</td><td rowspan="1" colspan="1">1</td><td rowspan="1" colspan="1">3–5</td><td rowspan="1" colspan="1">3–4</td><td rowspan="1" colspan="1">1</td><td rowspan="1" colspan="1">1</td></tr><tr><td rowspan="1" colspan="1">Rise time (s)</td><td rowspan="1" colspan="1">0.07 ± 0.03<break/>(0.05–0.08)</td><td rowspan="1" colspan="1">0.30 ± 0.10<break/>(0.20–0.45)</td><td rowspan="1" colspan="1">0.04 ± 0.01<break/>(0.03–0.05)</td><td rowspan="1" colspan="1">0.24 ± 0.06<break/>(0.17–0.30)</td><td rowspan="1" colspan="1">0.19 ± 0.10<break/>(0.084–0.289)</td><td rowspan="1" colspan="1">0.03 ± 0.02<break/>(0.02–0.06)</td><td rowspan="1" colspan="1">0.05 ± 0.02<break/>(0.03–0.07)</td></tr><tr><td rowspan="1" colspan="1">Call dominant frequency (Hz)</td><td rowspan="1" colspan="1">2079.53 ± 83.43<break/>(1924.50–2032.74)</td><td rowspan="1" colspan="1">1954.43 ± 128.43<break/>(1828.18–2115.65)</td><td rowspan="1" colspan="1">1780.50 ± 112.73<break/>(1619.32–1927.25)</td><td rowspan="1" colspan="1">1855.81 ± 148.08<break/>(1712.00–2088.70)</td><td rowspan="1" colspan="1">2217.93 ± 56.94<break/>(2174.92–2282.51)</td><td rowspan="1" colspan="1">1938.47 ± 26.24<break/>(1830.31–1959.23)</td><td rowspan="1" colspan="1">1829.12 ± 12.61<break/>(1815.97–1841.10)</td></tr><tr><td rowspan="1" colspan="1">Call fundamental frequency (Hz)</td><td rowspan="1" colspan="1">2036.31 ± 130.30<break/>(1951.05–2146.50)</td><td rowspan="1" colspan="1">951.76 ± 61.38<break/>(882.86–1029.95)</td><td rowspan="1" colspan="1">557.13 ± 46.21<break/>(512.60–651.38)</td><td rowspan="1" colspan="1">884.89 ± 105.52<break/>(722.60–1001.30)</td><td rowspan="1" colspan="1">488.10 ± 12.47<break/>(473.71–495.33)</td><td rowspan="1" colspan="1">1940.14 ± 28.29<break/>(1830.31–1964.23)</td><td rowspan="1" colspan="1">1821.96 ± 16.96<break/>(1808.80–1841.10)</td></tr><tr><td rowspan="1" colspan="1">Number of pulses</td><td rowspan="1" colspan="1">–</td><td rowspan="1" colspan="1">14.85 ± 3.03<break/>(11.90–19.17)</td><td rowspan="1" colspan="1">14.12 ± 0.74<break/>(12.60–14.75)</td><td rowspan="1" colspan="1">11.80 ± 1.69<break/>(9.60–13.56)</td><td rowspan="1" colspan="1">–</td><td rowspan="1" colspan="1">–</td><td rowspan="1" colspan="1">10.22 ± 1.68<break/>(8.67–12.00)</td></tr><tr><td rowspan="1" colspan="1">Pulse repetition rate (pulses/s)</td><td rowspan="1" colspan="1">–</td><td rowspan="1" colspan="1">200.41 ± 31.89<break/>(168.95–249.22)</td><td rowspan="1" colspan="1">268.46 ± 11.08<break/>(250.71–280.11)</td><td rowspan="1" colspan="1">179.53 ± 18.08<break/>(150.31–195.95)</td><td rowspan="1" colspan="1">–</td><td rowspan="1" colspan="1">–</td><td rowspan="1" colspan="1">92.97 ± 2.26<break/>(90.72–95.24)</td></tr><tr><td rowspan="1" colspan="1">Dominant frequency at the beginning to the third note (Hz)</td><td rowspan="1" colspan="1">–</td><td rowspan="1" colspan="1">1869.09 ± 52.61<break/>(1808.80–1905.70)</td><td rowspan="1" colspan="1">–</td><td rowspan="1" colspan="1">1827.51 ± 175.70<break/>(1722.70–2140.10)</td><td rowspan="1" colspan="1">–</td><td rowspan="1" colspan="1">–</td><td rowspan="1" colspan="1">–</td></tr><tr><td rowspan="1" colspan="1">Fundamental frequency at the beginning to the third note (Hz)</td><td rowspan="1" colspan="1">–</td><td rowspan="1" colspan="1">826.16 ± 58.21<break/>(766.58–882.90)</td><td rowspan="1" colspan="1">–</td><td rowspan="1" colspan="1">841.64 ± 91.67<break/>(728.30–969.00)</td><td rowspan="1" colspan="1">–</td><td rowspan="1" colspan="1">–</td><td rowspan="1" colspan="1">–</td></tr><tr><td rowspan="1" colspan="1">Dominant frequency at the end to the third note (Hz)</td><td rowspan="1" colspan="1">–</td><td rowspan="1" colspan="1">2058.93 ± 33.98<break/>(2026.28–2094.10)</td><td rowspan="1" colspan="1">–</td><td rowspan="1" colspan="1">1962.32 ± 190.41<break/>(1798.80–2282.50)</td><td rowspan="1" colspan="1">–</td><td rowspan="1" colspan="1">–</td><td rowspan="1" colspan="1">–</td></tr><tr><td rowspan="1" colspan="1">Fundamental frequency at the end to the third note (Hz)</td><td rowspan="1" colspan="1">–</td><td rowspan="1" colspan="1">937.43 ± 83.53<break/>(882.90–1033.60)</td><td rowspan="1" colspan="1">–</td><td rowspan="1" colspan="1">950.18 ± 144.22<break/>(709.50–1055.10</td><td rowspan="1" colspan="1">–</td><td rowspan="1" colspan="1">–</td><td rowspan="1" colspan="1">–</td></tr><tr><td rowspan="1" colspan="1">Interval between calls (s)</td><td rowspan="1" colspan="1">7.75 ± 0.95<break/>(7–9)</td><td rowspan="1" colspan="1">16.2 ± 6.37<break/>(10–15)</td><td rowspan="1" colspan="1">12 ± 2.64<break/>(6–23)</td><td rowspan="1" colspan="1">51 ± 24.72<break/>(13–78)</td><td rowspan="1" colspan="1">152.5 ± 3.53<break/>(150–155)</td><td rowspan="1" colspan="1">9 ± 4.24<break/>(6–15)</td><td rowspan="1" colspan="1">–</td></tr><tr><td rowspan="1" colspan="1">Recording temperatures (°C)</td><td rowspan="1" colspan="1">25.9</td><td rowspan="1" colspan="1">21.5</td><td rowspan="1" colspan="1">23.9–25.6</td><td rowspan="1" colspan="1">20.1–23.6</td><td rowspan="1" colspan="1">21.5</td><td rowspan="1" colspan="1">22.2–25</td><td rowspan="1" colspan="1">22.2–25</td></tr></tbody></table></table-wrap><table-wrap id="T3" position="float" orientation="portrait"><label>Table 3.</label><caption><p>Call traits of <italic><tp:taxon-name>Hypsiboas</tp:taxon-name></italic> spp. analyzed in this study. See text for details.</p></caption><table><tbody><tr><th rowspan="1" colspan="1">Character</th><th rowspan="1" colspan="1">Description</th></tr><tr><td rowspan="1" colspan="1">Call duration</td><td rowspan="1" colspan="1">Time from the beginning of the first note to the end of the last note of the call</td></tr><tr><td rowspan="1" colspan="1">Number of notes</td><td rowspan="1" colspan="1">Number of notes in the call</td></tr><tr><td rowspan="1" colspan="1">Rise time</td><td rowspan="1" colspan="1">Time from the beginning of the call to the point of its maximum amplitude</td></tr><tr><td rowspan="1" colspan="1">Call dominant frequency</td><td rowspan="1" colspan="1">The frequency with the greatest amount of sound energy along all the call</td></tr><tr><td rowspan="1" colspan="1">Call fundamental frequency</td><td rowspan="1" colspan="1">The frequency with the greatest amount of sound energy in the first harmonic, measured along all the call</td></tr><tr><td rowspan="1" colspan="1">Dominant frequency at the beginning to the third note</td><td rowspan="1" colspan="1">The frequency with the greatest amount of sound energy measured at the beginning of the third note</td></tr><tr><td rowspan="1" colspan="1">Fundamental frequency at the beginning to the third note</td><td rowspan="1" colspan="1">The frequency of the first harmonic measured at the beginning of the third note</td></tr><tr><td rowspan="1" colspan="1">Dominant frequency at the end to the third note</td><td rowspan="1" colspan="1">The frequency with the greatest amount of sound energy measured at the end of the third note</td></tr><tr><td rowspan="1" colspan="1">Fundamental frequency at the end to the third note</td><td rowspan="1" colspan="1">The frequency of the first harmonic measured at the end of the third note</td></tr><tr><td rowspan="1" colspan="1">Number of pulses</td><td rowspan="1" colspan="1">Number of pulses per note</td></tr><tr><td rowspan="1" colspan="1">Pulse repetition rate</td><td rowspan="1" colspan="1">Number of pulses per second</td></tr><tr><td rowspan="1" colspan="1">Interval between calls</td><td rowspan="1" colspan="1">Time from end of call to the beginning of next call</td></tr></tbody></table></table-wrap><fig id="F15" position="float" orientation="portrait"><label>Figure 15.</label><caption><p>Distribution of species of the <italic><tp:taxon-name>Hypsiboas calcaratus</tp:taxon-name></italic> complex. Localities are based on museum specimens from Museo de Historia Natural Gustavo Orcés of Escuela Politécnica Nacional, Museo de Zoología of Pontificia Universidad Católica del Ecuador, Natural History Museum University of Kansas, and Smithsonian Institution National Museum of Natural History.</p></caption><graphic xmlns:xlink="http://www.w3.org/1999/xlink" xlink:href="ZooKeys-370-001-g016.jpg" position="float" orientation="portrait" xlink:type="simple"/></fig></tp:treatment-sec><ref-list><ref id="B36"><mixed-citation xmlns:xlink="http://www.w3.org/1999/xlink" xlink:type="simple"><person-group><name name-style="western"><surname>Ministerio de Ambiente del Ecuador</surname></name></person-group> (<year>2013</year>) <article-title>Sistema de Clasificación de los Ecosistemas del Ecuador Continental.</article-title><publisher-name>Subsecretaría de Patrimonio Natural</publisher-name>, <publisher-loc>Quito, Ecuador</publisher-loc>.</mixed-citation></ref></ref-list></tp:taxon-treatment>
