# Supplementary material for: Systematics of treefrogs of the Hypsiboas calcaratus and Hypsiboas fasciatus species complex (Anura, Hylidae) with the description of four new species
Source: Zookeys. 2014 Jan 15;(370):1–68. doi: 10.3897/zookeys.370.6291 (PMC3904076; doi:10.3897/zookeys.370.6291)
Supplement: XML Treatment for Hypsiboas tetete [file zookeys.370.6291-treatment6.xml]

<!DOCTYPE tp:taxon-treatment
  PUBLIC "-//TaxonX//DTD Taxonomic Treatment Publishing DTD v0 20100105//EN" "tax-treatment-NSO.dtd">
<tp:taxon-treatment xmlns:tp="http://www.plazi.org/taxpub"><tp:treatment-meta><mixed-citation publication-type="journal"><person-group><name><surname>Caminer</surname><given-names>Marcel A.</given-names></name><name><surname>Ron</surname><given-names>Santiago R.</given-names></name></person-group><article-title>Systematics of treefrogs of the <italic>Hypsiboas calcaratus</italic> and <italic>Hypsiboas fasciatus</italic> species complex (Anura, Hylidae) with the description of four new species</article-title><source>Zookeys</source><day>15</day><month>1</month><year>2014</year><volume>2014</volume><issue>370</issue><fpage>1</fpage><lpage>68</lpage><pub-id pub-id-type="doi">10.3897/zookeys.370.6291</pub-id></mixed-citation></tp:treatment-meta><tp:nomenclature><tp:taxon-name>
                        <tp:taxon-name-part taxon-name-part-type="genus">Hypsiboas</tp:taxon-name-part>
                        <tp:taxon-name-part taxon-name-part-type="species">tetete</tp:taxon-name-part>
                        <object-id xmlns:xlink="http://www.w3.org/1999/xlink" content-type="zoobank" xlink:type="simple">http://zoobank.org/D9448B7C-4778-4912-A21A-3E32E4266EF1</object-id>
                        <object-id xmlns:xlink="http://www.w3.org/1999/xlink" xlink:type="simple">http://species-id.net/wiki/Hypsiboas_tetete</object-id>
                    </tp:taxon-name><tp:taxon-status xmlns:xlink="http://www.w3.org/1999/xlink" xlink:type="simple">sp. n.</tp:taxon-status></tp:nomenclature><tp:treatment-sec sec-type="Common name"><title>Common name.</title><p>English: Tetete’s treefrog; Spanish: Rana arbórea de los Tetetes</p></tp:treatment-sec><tp:treatment-sec sec-type="Holotype"><title>Holotype.</title><p>(<xref ref-type="fig" rid="F14">Fig. 14G</xref>) QCAZ 40081 (field no. SC-PUCE 23220), adult male from Ecuador, Provincia Napo, Comunidad Santa Rosa, road to Tena (<named-content xmlns:xlink="http://www.w3.org/1999/xlink" content-type="dwc:verbatimCoordinates" xlink:type="simple">1.0214°S, 77.4782°W</named-content>), 344 m above sea level, collected by Marcel A. Caminer and Edwin Carrillo Ponce on 28 February 2009.</p></tp:treatment-sec><tp:treatment-sec sec-type="Paratopotypes"><title>Paratopotypes.</title><p>QCAZ 40060–61, 40079–80, adult males, collected with the holotype.</p></tp:treatment-sec><tp:treatment-sec sec-type="Paratypes"><title>Paratypes.</title><p>ECUADOR: PROVINCIA NAPO: Jatun Sacha (<named-content xmlns:xlink="http://www.w3.org/1999/xlink" content-type="dwc:verbatimCoordinates" xlink:type="simple">1.0649°S, 77.6142°W</named-content>), 420 m, QCAZ 48094, adult male, 48095–96, adult females, collected by S. R. Ron and Morley Read on 31 March 2010.</p></tp:treatment-sec><tp:treatment-sec sec-type="Referred specimens"><title>Referred specimens.</title><p>PERU: REGIÓN LORETO: San Jacinto (<named-content xmlns:xlink="http://www.w3.org/1999/xlink" content-type="dwc:verbatimCoordinates" xlink:type="simple">2.3125°S, 75.8628°W</named-content>), 180 m (KU 221864).</p></tp:treatment-sec><tp:treatment-sec sec-type="Diagnosis"><title>Diagnosis.</title><!--PageBreak--><!--PageBreak--><p><italic><tp:taxon-name>Hypsiboas tetete</tp:taxon-name></italic> (<xref ref-type="fig" rid="F8">Figs 8F</xref> and <xref ref-type="fig" rid="F19">19</xref>) is characterized by: (1) mean SVL 31.72 mm in males (range 31.15–32.24; <italic>n</italic> = 5), 45.59 mm in females (range 45.33–45.85; <italic>n</italic> = 2); (2) basal webbing on the fingers; (3) tubercle on the heel; (4) dorsal background coloration varying from grayish brown to pale brown, sometimes with dark markings (e.g., diffuse broad transversal bands); (5) faint brown middorsal line often present; (6) flanks creamy white or gray (in life, light blue in large females and white in males) with dark brown irregular spots; (7) hidden surfaces of thighs creamy white or brown with dark brown irregular spots or blotches; (8) ventral surfaces of thighs creamy white or yellowish white; (9) ventral areas creamy white or yellowish white with brown flecks on the head, neck, and chest; (10) webbing on the feet; (11) in life, iris yellow or cream with yellow on its anterior half; (12) prepollical spine present in males.</p><p><italic><tp:taxon-name>Hypsiboas tetete</tp:taxon-name></italic> differs from <italic><tp:taxon-name>Hypsiboas fasciatus</tp:taxon-name></italic>, <italic><tp:taxon-name>Hypsiboas almendarizae</tp:taxon-name></italic>, <italic><tp:taxon-name>Hypsiboas calcaratus</tp:taxon-name></italic>, and <italic><tp:taxon-name>Hypsiboas maculateralis</tp:taxon-name></italic> in advertisement call (<xref ref-type="fig" rid="F12">Figs 12A–F</xref> and <xref ref-type="fig" rid="F13">13A–H</xref>) and by having a tubercle on the heel instead of a calcar. <italic><tp:taxon-name>Hypsiboas tetete</tp:taxon-name></italic> is most similar to <italic><tp:taxon-name>Hypsiboas alfaroi</tp:taxon-name></italic> from which differs in advertisement call (<xref ref-type="fig" rid="F13">Fig. 13C–H</xref>). Although with overlapping values, <italic><tp:taxon-name>Hypsiboas tetete</tp:taxon-name></italic> has a statistically significant larger tympanum than <italic><tp:taxon-name>Hypsiboas alfaroi</tp:taxon-name></italic> (see <italic><tp:taxon-name>Hypsiboas alfaroi</tp:taxon-name></italic> diagnosis). Morphological characters useful to differentiate <italic><tp:taxon-name>Hypsiboas tetete</tp:taxon-name></italic> from other species are shown in <xref ref-type="table" rid="T6">Table 6</xref>.</p></tp:treatment-sec><tp:treatment-sec sec-type="Description of holotype"><title>Description of holotype.</title><p>Adult male, SVL 31.15 mm, foot length 12.01 mm, head length 7.48 mm, head width 10.31 mm, eye diameter 3.51 mm, tympanum diameter 2.25 mm, tibia length 17.76 mm, femur length 16.09 mm, arm length 5.50 mm, eye-nostril distance 1.97 mm, head wider than long and wider than body; snout rounded in lateral view, truncate in dorsal view; distance from nostril to eye shorter than diameter of eye; canthus rostralis indistinct, rounded; loreal region concave; internarial area convex; nostrils not protuberant, directed laterally; interorbital area slightly convex; eye large, strongly protuberant; diameter of eye 1.6 times diameter of tympanic annulus; tympanum concealed beneath skin;tympanic annulus evident, ovoid, longer dorsoventrally and concealed dorsally by supratympanic fold, separated from eye by ca. 1.03 times its diameter; posterior end of supratympanic fold reaches anterior border of arm insertion. Arm slender, axillary membrane absent; indistinct low tubercles present along ventrolateral edge of forearm; relative length of fingers I&lt;II&lt;IV&lt;III; fingers bearing large, oval discs, that of third finger about three fourths of tympanum diameter; subarticular tubercles prominent, round to ovoid, single; supernumerary tubercles present; palmar tubercle small, elongated; prepollical tubercle large, flat, elliptical; prepollex enlarged, claw shaped; nuptial excrescences absent; webbing absent between fingers. Small tubercle on tibiotarsal articulation; ill defined, scattered tubercles on tarsus and along ventrolateral edge of foot; toes bearing discs slightly wider than long, smaller than those of fingers; relative length of toes I&lt;II&lt;V&lt;III&lt;IV; outer metatarsal tubercle ill defined, small, round; inner metatarsal tubercle large, elongated and elliptical; subarticular tubercles single, round, flat; supernumerary tubercles restricted to the soles; webbing formula of toes I2<sup>-</sup>—2½II2—3<sup>+</sup>III2—3<sup>+</sup>IV3<sup>+</sup>—2<sup>-</sup>V. Skin on dorsum, head, and dorsal surfaces of limbs smooth; skin on flanks smooth with weak longitudinal wrinkles posterior to the arm; skin on venter coarsely granular; skin on ventral surfaces of head and thighs granular, those of shanks smooth. Cloacal opening directed posteriorly at upper level of thighs; short simple cloacal sheath covering cloacal opening; round tubercles below and on the sides of vent. Tongue ovoid, widely attached to mouth floor; vomerine odontophores triangular with arched base, barely separated, posteromedial to choanae, bearing eight vomerine teeth on each side; choanae ovoid.</p><!--PageBreak--><p><italic>Color of holotype in preservative</italic>. Dorsum grayish brown with scattered minute black dots; faint brown narrow middorsal line extends from the tip of the snout to the mid-sacrum; dorsal surfaces of hindlimbs and forelimbs grayish brown with narrow transversal brown bars (one or two on each forearm and three or four on each thigh, shank, and tarsus); flanks creamy white with dark brown irregular spots; hidden surfaces of thighs grayish brown with dark brown irregular spots; venter creamy white with brown flecks on the neck, chest, and lips; ventral surfaces of hindlimbs and forelimbs yellowish white with a narrow to wide brown stripe on the outer edge of the hands, forearms, thighs, tarsal folds, and feet; bones white.</p><p><italic>Color of holotype in life</italic>. (<xref ref-type="fig" rid="F14">Fig. 14G</xref>). Dorsum pale yellowish tan with four narrow pale brown longitudinal lines; a dark brown middorsal line extends from the tip of snout to mid-sacrum; dorsal surfaces of hindlimbs yellowish tan with pale brown transversal bars; scattered minute dark brown dots on the dorsal surfaces of limbs and dorsum; flanks white with well-defined dark brown irregular spots; hidden surfaces of thighs pale yellowish tan with dark brown spots; venter creamy white with yellowish white belly; ventrally, scattered brown flecks on the chest, gular region, and jaw margin; ventral surfaces of hindlimbs and forelimbs creamy white; discs and webbing pale yellow tan; iris cream with faint yellow coloration on its upper half; bones white.</p></tp:treatment-sec><tp:treatment-sec sec-type="Etymology"><title>Etymology.</title><p>The specific name is a noun and refers to the Tetete, a Western Tucanoan indigenous group that inhabited the Colombian and Ecuadorian Amazon. It was decimated by the rubber exploitation and became extinct during the 1970s (<xref ref-type="bibr" rid="B49">Wasserstrom et al. 2011</xref>). Its recent disappearance parallels the destruction of increasingly large areas of forest in the Ecuadorian Amazon with the ensuing decline of biodiversity.</p></tp:treatment-sec><tp:treatment-sec sec-type="Variation"><title>Variation.</title><p>Variation in dorsal and ventral coloration of preserved specimens is shown in <xref ref-type="fig" rid="F19">Figure 19</xref>. Background dorsal coloration varies from grayish brown (e.g., QCAZ 48094) to pale grayish brown (e.g., QCAZ 48096) or pale brown (e.g., QCAZ 48094). Irregular dorsal marks may be present in diverse patterns. A faint middorsal line extends from the tip of snout to mid-dorsum (e.g., QCAZ 40079), mid-sacrum (e.g., QCAZ 40060) or to the cloaca (e.g., QCAZ 48095–96). There is variation in the number, size and shape of the dorsum marks. Five to seven broad transversal bands (sometimes interconnected) may be present on the dorsum; the dorsal surfaces of the limbs have brown transversal bars (one or two each on upper arm and forearm and three to five each on thigh, shank, and foot) (e.g., QCAZ 40080). Some individuals have scattered black or white dots on the dorsum (e.g., QCAZ 40060). The coloration of flanks varies from creamy white to gray with conspicuous dark brown irregular spots distributed from the groin to mid-flank. In some individuals, similar spots can also be present on the hidden surfaces of shanks and dorsal surfaces of feet (e.g., QCAZ 48096). The coloration of the hidden surfaces of thighs varies from creamy white to brown, with dark brown spots (e.g., QCAZ 40060) or blotches (QCAZ 48096).</p><p>Ventral areas of preserved specimens vary from creamy white (e.g., QCAZ 48094, 48096) to yellowish white (e.g., QCAZ 40079) with scattered flecks on the head and chest. In some individuals, the flecks are also present on hindlimbs, forelimbs, and belly (e.g., QCAZ 48095). Some individuals (e.g., QCAZ 48096) have a narrow to <!--PageBreak-->wide brown stripe on the outer edge of the hands, forearms, thighs and tarsal folds. Coloration of webbing and discs vary from brown to gray. Vomerine odontophores are triangular (with arched base in some specimens). Bones white.</p><p>In the adult type series, the largest male has a SVL of 32.24 mm, and the largest female 45.85 mm; mean male SVL = 31.72 mm (<italic>n</italic> = 5; SD = 0.42), female SVL range is 45.33 to 45.85 mm (<italic>n</italic> = 2). Inter-population variation in size and other morphometric variables are shown in <xref ref-type="table" rid="T1">Tables 1</xref> and <xref ref-type="table" rid="T2">2</xref>.</p></tp:treatment-sec><tp:treatment-sec sec-type="Coloration in life"><title>Coloration in life.</title><p>(based on photographs; <xref ref-type="fig" rid="F8">Fig. 8F</xref>). Dorsal surfaces vary from pale yellowish tan (e.g., QCAZ 40060) to reddish brown (e.g., QCAZ 40079), with a brown middorsal line (e.g., QCAZ 48096); narrow pale brown longitudinal lines (e.g., QCAZ 40060, 48094) may be present. Some individuals have pale brown transversal bars on the dorsal surfaces of hindlimbs (e.g., QCAZ 40080); scattered minute black dots can be present on the dorsal surfaces of limbs and dorsum (e.g., QCAZ 40060); flanks are white (light blue in large females) with dark brown irregular marks with rounded (e.g., QCAZ 40060) or elongated shapes (e.g., QCAZ 48096); hidden surfaces of thighs are white or gray with dark brown spots (e.g., QCAZ 40060); in some specimens, the hidden surfaces of the shanks and dorsal surfaces of feet also have dark brown irregular spots (e.g., QCAZ 48096); venter creamy (e.g., QCAZ 48096) or yellowish white (e.g., QCAZ 40080) with scattered brown flecks on the ventral surfaces of the head and chest (e.g., QCAZ 48094); ventral surfaces of hindlimbs and forelimbs creamy white (e.g., QCAZ 40060) or yellowish white (e.g., QCAZ 40061); discs and webbing pale yellow tan; iris bronze (e.g., QCAZ 48096) or cream with faint yellow coloration on its upper half (e.g., QCAZ 40060); bones are white (e.g., QCAZ 40080).</p></tp:treatment-sec><tp:treatment-sec sec-type="Calls"><title>Calls.</title><p>We recorded the calls of four malesat Comunidad Santa Rosa (Provincia Napo) on 28 February 2009, in flooded areas of secondary forest. Call parameters are shown in <xref ref-type="table" rid="T7">Table 7</xref>. Two call types were recorded. Type one (<xref ref-type="fig" rid="F13">Fig. 13E–F</xref>) was the most common and consisted of a beep-like note with a mean duration of 0.10 s (SD = 0.02), average rise time 0.03 s (SD = 0.02) and average dominant frequency 1938.47 Hz (SD = 26.24). Type two (<xref ref-type="fig" rid="F13">Fig. 13G–H</xref>) consisted of a single pulsed note with a mean duration of 0.11 s (SD = 0.02), mean rise time 0.05 s (SD = 0.02), and mean dominant frequency 1829.12 Hz (SD = 12.61). Call type two was alternated between calls of type one. Only males QCAZ 40060, 40080–81 produced this type of call.</p></tp:treatment-sec><tp:treatment-sec sec-type="Distribution and ecology"><title>Distribution and ecology.</title><p><italic><tp:taxon-name>Hypsiboas tetete</tp:taxon-name></italic> is distributed in the Ecuadorian (Provincia Napo) and Peruvian Amazon basin (Región Loreto) (<xref ref-type="fig" rid="F15">Fig. 15</xref>). Known localities range in elevation from 180 m (San Jacinto) to 420 m (Jatun Sacha). It is likely to have a larger distribution. Unfortunately, the lack of distinctive morphological characters relative to <italic><tp:taxon-name>Hypsiboas alfaroi</tp:taxon-name></italic>, preclude the unequivocal identification of museum specimens not associated with advertisement calls or genetic data. All specimens from Comunidad Santa Rosa and Jatun Sacha were found in flooded areas, in secondary forest, roosting on vegetation, 50 to 80 cm above ground.</p><p>Vegetation type for the Ecuadorian localities is Amazonian Lowland Evergreen Forest characterized by high plant alpha-diversity and a canopy of 30 m with emergent trees that reach 40 m.</p><!--PageBreak--><p>Vegetation type at the Peruvian locality is Napo Moist Forest.</p></tp:treatment-sec><tp:treatment-sec sec-type="Conservation status"><title>Conservation status.</title><p>The distribution polygon has 2,950 km<sup>2</sup> of which 106 (3.5%) have been degraded by human activities (estimated from <xref ref-type="bibr" rid="B36">Ministerio de Ambiente del Ecuador 2013</xref>). Because its known distribution range is small with less than five localities and habitat degradation is increasing, <italic><tp:taxon-name>Hypsiboas tetete</tp:taxon-name></italic> is assigned to the Endangered category under criteria B1ab(iii).</p></tp:treatment-sec><tp:treatment-sec><!--Section generated to contain objects referenced in tp:taxon-treatment.--><fig id="F14" position="float" orientation="portrait"><label>Figure 14.</label><caption><p>Variation in color of the iris of <bold>A</bold> <italic><tp:taxon-name>Hypsiboas fasciatus</tp:taxon-name></italic> (QCAZ 47051), and <bold>B</bold> <italic><tp:taxon-name>Hypsiboas almendarizae</tp:taxon-name></italic> (QCAZ 42055). Calcar in <bold>C</bold> <italic><tp:taxon-name>Hypsiboas almendarizae</tp:taxon-name></italic> (QCAZ 39639) and <bold>D</bold> <italic><tp:taxon-name>Hypsiboas calcaratus</tp:taxon-name></italic> (QCAZ 40055). Note that the calcar in <italic><tp:taxon-name>Hypsiboas almendarizae</tp:taxon-name></italic> is large and conical while in <italic><tp:taxon-name>Hypsiboas calcaratus</tp:taxon-name></italic> is large and triangular. Dorsolateral views of the holotypes of <bold>E</bold> <italic><tp:taxon-name>Hypsiboas almendarizae</tp:taxon-name></italic>, adult male (QCAZ 39650), SVL = 36.72 mm <bold>F</bold> <italic><tp:taxon-name>Hypsiboas maculateralis</tp:taxon-name></italic>, adult male (QCAZ 40082), SVL = 36.16 mm; and <bold>G</bold> <italic><tp:taxon-name>Hypsiboas tetete</tp:taxon-name></italic>, adult male (QCAZ 40081), SVL = 31.15 mm.</p></caption><graphic xmlns:xlink="http://www.w3.org/1999/xlink" xlink:href="ZooKeys-370-001-g015.jpg" position="float" orientation="portrait" xlink:type="simple"/></fig><fig id="F8" position="float" orientation="portrait"><label>Figure 8.</label><caption><p>Dorsolateral views of adult males of <bold>A</bold> <italic><tp:taxon-name>Hypsiboas fasciatus</tp:taxon-name></italic>, QCAZ 48584, SVL = 33.77 mm <bold>B</bold> <italic><tp:taxon-name>Hypsiboas almendarizae</tp:taxon-name></italic>, QCAZ 39649, SVL = 36.54 mm <bold>C</bold> <italic><tp:taxon-name>Hypsiboas calcaratus</tp:taxon-name></italic>, QCAZ 43256, SVL = 40.07 mm <bold>D</bold> <italic><tp:taxon-name>Hypsiboas maculateralis</tp:taxon-name></italic>, QCAZ 40082, SVL = 36.16 mm <bold>E</bold> <italic><tp:taxon-name>Hypsiboas alfaroi</tp:taxon-name></italic>, QCAZ 43260, SVL = 30.35 mm <bold>F</bold> <italic><tp:taxon-name>Hypsiboas tetete</tp:taxon-name></italic>, QCAZ 40081, SVL = 31.15 mm.</p></caption><graphic xmlns:xlink="http://www.w3.org/1999/xlink" xlink:href="ZooKeys-370-001-g009.jpg" position="float" orientation="portrait" xlink:type="simple"/></fig><fig id="F19" position="float" orientation="portrait"><label>Figure 19.</label><caption><p>Adult <italic><tp:taxon-name>Hypsiboas tetete</tp:taxon-name></italic> showing variation in dorsal and ventral coloration of preserved specimens. From left to right, first and second rows: QCAZ 48095–96 (females), 40060 (male); third and fourth rows: QCAZ 40079, 40081 (holotype), 48094 (males). See <xref ref-type="app" rid="APP1">Appendix</xref> for locality data. All specimens are shown at the same scale.</p></caption><graphic xmlns:xlink="http://www.w3.org/1999/xlink" xlink:href="ZooKeys-370-001-g020.jpg" position="float" orientation="portrait" xlink:type="simple"/></fig><app id="APP1"><title>Appendix</title><sec sec-type="Examined specimens"><title>Examined specimens</title><p><italic><tp:taxon-name>Hyla leptoscelis</tp:taxon-name></italic>. BRAZIL: AMAZONAS: Lago do Tachy, above São Paulo Olivença, Rio Solimöes (BMNH 1947.2.23.10, holotype).</p><p><italic><tp:taxon-name>Hyla steinbachi</tp:taxon-name></italic>. BOLIVIA: PROVINCIA SARA: Departamento Santa Cruz de la Sierra (BMNH 1947.2.13.61–63, syntypes).</p><!--PageBreak--><p><italic><tp:taxon-name>Hypsiboas calcaratus</tp:taxon-name></italic>. ECUADOR: PROVINCIA ORELLANA: Río Napo, San Vicente (<named-content xmlns:xlink="http://www.w3.org/1999/xlink" content-type="dwc:verbatimCoordinates" xlink:type="simple">0.6790°S, 75.6511°W</named-content>), 203 m (QCAZ 44529–30); Río Napo, Chiroisla (<named-content xmlns:xlink="http://www.w3.org/1999/xlink" content-type="dwc:verbatimCoordinates" xlink:type="simple">0.5756°S, 75.8998°W</named-content>), 203 m (QCAZ 44422); Río Napo, Añangu (<named-content xmlns:xlink="http://www.w3.org/1999/xlink" content-type="dwc:verbatimCoordinates" xlink:type="simple">0.5249°S, 76.3844°W</named-content>), 255 m (QCAZ 43933–36, 43979); Río Napo, Edén (<named-content xmlns:xlink="http://www.w3.org/1999/xlink" content-type="dwc:verbatimCoordinates" xlink:type="simple">0.4983°S, 76.0711°W</named-content>), 216 m (QCAZ 44176–79, 44225, 44246–47, 44286); Estación Científica Tiputini, Universidad San Francisco de Quito (<named-content xmlns:xlink="http://www.w3.org/1999/xlink" content-type="dwc:verbatimCoordinates" xlink:type="simple">0.6387°S, 76.1492°W</named-content>), 230 m (QCAZ 12343–44); Río Rumiyacu (<named-content xmlns:xlink="http://www.w3.org/1999/xlink" content-type="dwc:verbatimCoordinates" xlink:type="simple">0.89566°S, 75.94783°W</named-content>), 250 m (QCAZ 20547–51); Parque Nacional Yasuní, between km 80 and km 75, on the road Pompeya-Iro (<named-content xmlns:xlink="http://www.w3.org/1999/xlink" content-type="dwc:verbatimCoordinates" xlink:type="simple">0.8401°S, 76.3024°W</named-content>), 243 m (QCAZ 43057, 43060, 43062–63); Pompeya-Iro road, 38.8 km from Pompeya (<named-content xmlns:xlink="http://www.w3.org/1999/xlink" content-type="dwc:verbatimCoordinates" xlink:type="simple">0.6535°S, 76.4535°W</named-content>), 237 m (QCAZ 8201); Parque Nacional Yasuní, km 9 Pompeya (<named-content xmlns:xlink="http://www.w3.org/1999/xlink" content-type="dwc:verbatimCoordinates" xlink:type="simple">0.4598°S, 76.5931°W</named-content>), 253–271 m (QCAZ 43034–35, 43038, 43046–47); Estación Científica Yasuní, Universidad Católica del Ecuador (<named-content xmlns:xlink="http://www.w3.org/1999/xlink" content-type="dwc:verbatimCoordinates" xlink:type="simple">0.6713°S, 76.4005°W</named-content>), 230–250 m (QCAZ 8210, 8812, 11912–13, 12386, 14815–17, 16792–97, 16798–99, 17825, 18264, 19202, 19204–05, 20290, 20305, 20837, 22488–89, 22561–66, 22866, 22988, 23038–39, 23065–69, 23848–54, 24214, 24282, 31445–46, 36869–78, 40985–86, 41005–06, 41015, 43242–48, 43256–59, 49205); Río Napo, sector La Primavera (<named-content xmlns:xlink="http://www.w3.org/1999/xlink" content-type="dwc:verbatimCoordinates" xlink:type="simple">0.4442°S, 76.7868°W</named-content>), 244 m (QCAZ 43824); El Coca (<named-content xmlns:xlink="http://www.w3.org/1999/xlink" content-type="dwc:verbatimCoordinates" xlink:type="simple">0.4778°S, 76.9898°W</named-content>), 257 m (QCAZ 43713, 43789); La Belleza, Comunidad Bocana del Suno (<named-content xmlns:xlink="http://www.w3.org/1999/xlink" content-type="dwc:verbatimCoordinates" xlink:type="simple">0.6922°S, 77.1353°W</named-content>), 309 m (QCAZ 33522, 33524); Aguarico, confluence of the Yasuní and Jatuncocha rivers (<named-content xmlns:xlink="http://www.w3.org/1999/xlink" content-type="dwc:verbatimCoordinates" xlink:type="simple">0.9836°S, 75.4183°W</named-content>), 200 m (EPN 5085–86); Aguarico, Ishpingo II oil well (<named-content xmlns:xlink="http://www.w3.org/1999/xlink" content-type="dwc:verbatimCoordinates" xlink:type="simple">1.0947°S, 75.6494°W</named-content>), 178 m (EPN 3865); Loreto, San José Daguano (<named-content xmlns:xlink="http://www.w3.org/1999/xlink" content-type="dwc:verbatimCoordinates" xlink:type="simple">0.8255°S, 77.4347°W</named-content>), 450 m (EPN 5674); San Luis de Armenia (<named-content xmlns:xlink="http://www.w3.org/1999/xlink" content-type="dwc:verbatimCoordinates" xlink:type="simple">0.4822°S, 77.0683°W</named-content>), 300 m (EPN 11739); PROVINCIA SUCUMBÍOS: Cuyabeno, Caña de Canangüeno (<named-content xmlns:xlink="http://www.w3.org/1999/xlink" content-type="dwc:verbatimCoordinates" xlink:type="simple">0.3990°S, 75.8753°W</named-content>), 222 m (QCAZ 11924); Reserva Faunística Cuyabeno (<named-content xmlns:xlink="http://www.w3.org/1999/xlink" content-type="dwc:verbatimCoordinates" xlink:type="simple">0.08498°N, 76.13444°W</named-content>), 273 m (QCAZ 2034, 2046–49, 2242, 4612); Laguna de Mateococha (<named-content xmlns:xlink="http://www.w3.org/1999/xlink" content-type="dwc:verbatimCoordinates" xlink:type="simple">0.01846°N, 76.22155°W</named-content>), 220 m (QCAZ 26062); Puerto Bolívar (<named-content xmlns:xlink="http://www.w3.org/1999/xlink" content-type="dwc:verbatimCoordinates" xlink:type="simple">0.0886°S, 76.1420°W</named-content>), 240 m (QCAZ 28181, 28185, 28197); La Selva Lodge (<named-content xmlns:xlink="http://www.w3.org/1999/xlink" content-type="dwc:verbatimCoordinates" xlink:type="simple">0.4981°S, 76.3738°W</named-content>), 245 m (QCAZ 4333, 25419, 25434); La Selva Lodge, Mandi Cocha (<named-content xmlns:xlink="http://www.w3.org/1999/xlink" content-type="dwc:verbatimCoordinates" xlink:type="simple">0.41666°S, 76.1333°W</named-content>), 250 m (QCAZ 11540–41, 11545, 12005–07, 12009); Reserva Limoncocha (<named-content xmlns:xlink="http://www.w3.org/1999/xlink" content-type="dwc:verbatimCoordinates" xlink:type="simple">0.4062°S, 76.6194°W</named-content>), 261 m (QCAZ 43100, 43131,43268); Shushufindi (<named-content xmlns:xlink="http://www.w3.org/1999/xlink" content-type="dwc:verbatimCoordinates" xlink:type="simple">0.0331°S, 76.6535°W</named-content>), 270 m (QCAZ 15188); Zancudococha (QCAZ 4535); Tarapoa (QCAZ 23095); Cofán Duvuno community (<named-content xmlns:xlink="http://www.w3.org/1999/xlink" content-type="dwc:verbatimCoordinates" xlink:type="simple">0.0333°S, 77.1166°W</named-content>), 340 m (EPN 4917); PROVINCIA NAPO: Reserva Yachana (<named-content xmlns:xlink="http://www.w3.org/1999/xlink" content-type="dwc:verbatimCoordinates" xlink:type="simple">0.8333°S, 77.1666°W</named-content>), 300 m (QCAZ 48833); Comunidad Santa Rosa, on the road to Tena (<named-content xmlns:xlink="http://www.w3.org/1999/xlink" content-type="dwc:verbatimCoordinates" xlink:type="simple">0.9895°S, 77.4412°W</named-content>), 341–439 m (QCAZ 40055–56, 40083); Tena, on the road to Jatun Sacha (<named-content xmlns:xlink="http://www.w3.org/1999/xlink" content-type="dwc:verbatimCoordinates" xlink:type="simple">1.0449°S, 77.76951°W</named-content>), 428 m (QCAZ 18173, 40084–85); on the road Hollín-Loreto (QCAZ 649); La Selva (QCAZ 7436–40, 7443); PROVINCIA PASTAZA: Canelos Sacha (<named-content xmlns:xlink="http://www.w3.org/1999/xlink" content-type="dwc:verbatimCoordinates" xlink:type="simple">1.5822°S, 77.7155°W</named-content>), 500–650 m (QCAZ 14956–75, 48712, 48718–20); Bataburo Lodge (<named-content xmlns:xlink="http://www.w3.org/1999/xlink" content-type="dwc:verbatimCoordinates" xlink:type="simple">1.2083°S, 76.7166°W</named-content>), 220 m (QCAZ 39442); Kapawi Lodge (<named-content xmlns:xlink="http://www.w3.org/1999/xlink" content-type="dwc:verbatimCoordinates" xlink:type="simple">2.5386°S, 76.8583°W</named-content>), 239 m (QCAZ 9018, 25513–14); Misión (<named-content xmlns:xlink="http://www.w3.org/1999/xlink" content-type="dwc:verbatimCoordinates" xlink:type="simple">2.2143°S, 76.5142°W</named-content>), 240 m (EPN 885); Montalvo (<named-content xmlns:xlink="http://www.w3.org/1999/xlink" content-type="dwc:verbatimCoordinates" xlink:type="simple">2.0666°S, 76.9666°W</named-content>), 305 m (EPN 884); Shionayacu (<named-content xmlns:xlink="http://www.w3.org/1999/xlink" content-type="dwc:verbatimCoordinates" xlink:type="simple">2.1001°S, 76.6334°W</named-content>), 360 m (EPN 886); FRENCH GUIANA: Kaw (<named-content xmlns:xlink="http://www.w3.org/1999/xlink" content-type="dwc:verbatimCoordinates" xlink:type="simple">4.7166°N, 52.1333°W</named-content>), 3 m (105PG); Cayenne, Crique Arataye (<named-content xmlns:xlink="http://www.w3.org/1999/xlink" content-type="dwc:verbatimCoordinates" xlink:type="simple">4°N, 52.66°W</named-content>), 70 m (USNM 247780); Lac Toponow (<named-content xmlns:xlink="http://www.w3.org/1999/xlink" content-type="dwc:verbatimCoordinates" xlink:type="simple">3.0527°N, 52.7102°W</named-content>), 152 m (123PG); Trinite (<named-content xmlns:xlink="http://www.w3.org/1999/xlink" content-type="dwc:verbatimCoordinates" xlink:type="simple">4.5833°N, 53.35°W</named-content>), 290 m (192BM); Crique Margot (<named-content xmlns:xlink="http://www.w3.org/1999/xlink" content-type="dwc:verbatimCoordinates" xlink:type="simple">5.4666°N, 53.95°W</named-content>), 44 m (131MC); GUYANA: Rupununi, Iwokrama Forest Reserve, 5 hrs S (downstream) of Kurupukari (<named-content xmlns:xlink="http://www.w3.org/1999/xlink" content-type="dwc:verbatimCoordinates" xlink:type="simple">4.285°N, 58.50944°W</named-content>), 99 m (USNM 531370, 531372); BRAZIL: RONDONIA: Nova Brasilia (11.15°S, 61.566 °W), 431 m (USNM 304048); PERU: REGIÓN MADRE DE DIOS: Cuzco Amazónoico, 15 km E Puerto Maldonado (<named-content xmlns:xlink="http://www.w3.org/1999/xlink" content-type="dwc:verbatimCoordinates" xlink:type="simple">12.583°S, 69.083°W</named-content>), 200 m (MUSM 14456, 14547, KU 215205); Río Tambopata, W bank of Zona Reservada Tambopata-Candamo (<named-content xmlns:xlink="http://www.w3.org/1999/xlink" content-type="dwc:verbatimCoordinates" xlink:type="simple">13.1416°S, 69.6066°W</named-content>), 211 m (USNM 332415); Pakiza, Manu National Park (<named-content xmlns:xlink="http://www.w3.org/1999/xlink" content-type="dwc:verbatimCoordinates" xlink:type="simple">11.866°S, 71.3°W</named-content>), 360 m (USNM 345216–17); REGIÓN LORETO: Río Lagarto Cocha, Aguas Negras (<named-content xmlns:xlink="http://www.w3.org/1999/xlink" content-type="dwc:verbatimCoordinates" xlink:type="simple">0.5230°S, 75.2569°W</named-content>), 183 m (USNM 520924).</p><!--PageBreak--><p><italic><tp:taxon-name>Hypsiboas fasciatus</tp:taxon-name></italic>. ECUADOR: Andes of Ecuador (BMNH 58.4.25.22; holotype); PROVINCIA MORONA SANTIAGO: 7.9 km N Limón, on the road Limón-Macas (<named-content xmlns:xlink="http://www.w3.org/1999/xlink" content-type="dwc:verbatimCoordinates" xlink:type="simple">2.8858°S, 78.3970°W</named-content>), 1571 m (QCAZ 26496–97); Comunidad Nueva Principal, 3 km near to the town (<named-content xmlns:xlink="http://www.w3.org/1999/xlink" content-type="dwc:verbatimCoordinates" xlink:type="simple">3.1686°S, 78.3870°W</named-content>), 1059 m (QCAZ 48611, 48628); Tiink, Río Zamora (<named-content xmlns:xlink="http://www.w3.org/1999/xlink" content-type="dwc:verbatimCoordinates" xlink:type="simple">3.3330°S, 78.4518°W</named-content>), 730 m (QCAZ 17016, 17123, 17128, 17030–31, 17040–41, 17148); Comunidad San Luis (<named-content xmlns:xlink="http://www.w3.org/1999/xlink" content-type="dwc:verbatimCoordinates" xlink:type="simple">3.3420°S, 78.4677°W</named-content>), 792 m (QCAZ 48633, 48636, 48639, 48670–71); La Pradera, on the road to Gualaquiza (<named-content xmlns:xlink="http://www.w3.org/1999/xlink" content-type="dwc:verbatimCoordinates" xlink:type="simple">3.3365°S, 78.6504°W</named-content>), 1015–1036 m (QCAZ 18270–71, 48584–93); road to Río Abanico Jimbitano, 1000 m (QCAZ 21188–89); road between Gualaquiza and Limón, 3 km from Limón (<named-content xmlns:xlink="http://www.w3.org/1999/xlink" content-type="dwc:verbatimCoordinates" xlink:type="simple">3.3990°S, 78.5786°W</named-content>), 1140 m (QCAZ 27610); San Juan Bosco, Cóndor Mirador (<named-content xmlns:xlink="http://www.w3.org/1999/xlink" content-type="dwc:verbatimCoordinates" xlink:type="simple">3.5192°S, 78.4314°W</named-content>), 1100 m (EPN 14060–65); 3 km Gualaquiza-Limón (<named-content xmlns:xlink="http://www.w3.org/1999/xlink" content-type="dwc:verbatimCoordinates" xlink:type="simple">3.3700°S, 78.5680°W</named-content>), 1140 m (QCAZ 21707, 21957, 33976); PROVINCIA ZAMORA-CHINCHIPE: Gravel road East to Sarsa (<named-content xmlns:xlink="http://www.w3.org/1999/xlink" content-type="dwc:verbatimCoordinates" xlink:type="simple">3.8078°S, 78.6059°W</named-content>), 1500 (QCAZ 47051); Piuntza, Finca Don Mesías (<named-content xmlns:xlink="http://www.w3.org/1999/xlink" content-type="dwc:verbatimCoordinates" xlink:type="simple">3.8564°S, 78.8646°W</named-content>), 1154–1192 m (QCAZ 40797, 40802); near to Zamora (<named-content xmlns:xlink="http://www.w3.org/1999/xlink" content-type="dwc:verbatimCoordinates" xlink:type="simple">4.0491°S, 78.9256°W</named-content>), 927 m (QCAZ 27258); Zamora (<named-content xmlns:xlink="http://www.w3.org/1999/xlink" content-type="dwc:verbatimCoordinates" xlink:type="simple">4.0669°S, 78.9508°W</named-content>), 1060 m (QCAZ 23144, 23147–49, 48583); Bombuscaro (<named-content xmlns:xlink="http://www.w3.org/1999/xlink" content-type="dwc:verbatimCoordinates" xlink:type="simple">4.0893°S, 78.9609°W</named-content>), 1091 m (QCAZ 12444, 12446, 12448, 12452, 12494–97); La Pituca (<named-content xmlns:xlink="http://www.w3.org/1999/xlink" content-type="dwc:verbatimCoordinates" xlink:type="simple">4.1461°S, 78.9446°W</named-content>), 1343 m (QCAZ 24650); Romerillos Alto, 26 km of Zamora (<named-content xmlns:xlink="http://www.w3.org/1999/xlink" content-type="dwc:verbatimCoordinates" xlink:type="simple">4.1850°S, 78.9352°W</named-content>), 1300–1593 m (QCAZ 24866, 47070); Las Orquidias, around the town (<named-content xmlns:xlink="http://www.w3.org/1999/xlink" content-type="dwc:verbatimCoordinates" xlink:type="simple">4.2290°S, 78.6577°W</named-content>), 874 m (QCAZ 41488); Miazi Alto, “Tepuy” camp (<named-content xmlns:xlink="http://www.w3.org/1999/xlink" content-type="dwc:verbatimCoordinates" xlink:type="simple">4.2562°S, 78.6222°W</named-content>), 1250–1300 m (QCAZ 41575–76, 41659, 41518); Destacamento Militar Miasi (<named-content xmlns:xlink="http://www.w3.org/1999/xlink" content-type="dwc:verbatimCoordinates" xlink:type="simple">4.2833°S, 78.6333°W</named-content>), 800 m (EPN 4112–13, 4115–16, 4118); Paquisha, Blanco river (<named-content xmlns:xlink="http://www.w3.org/1999/xlink" content-type="dwc:verbatimCoordinates" xlink:type="simple">3.8945°S, 78.5161°W</named-content>), 1630 m (EPN 14218); Yantzaza, Colibrí Goldmarca (<named-content xmlns:xlink="http://www.w3.org/1999/xlink" content-type="dwc:verbatimCoordinates" xlink:type="simple">3.7665°S, 78.5055°W</named-content>), 1377 m (EPN 12672, 12674, 13288, 13290–92); Yantzaza, Concesión Colibrí (<named-content xmlns:xlink="http://www.w3.org/1999/xlink" content-type="dwc:verbatimCoordinates" xlink:type="simple">3.7588°S, 78.5009°W</named-content>), 1424 m (EPN 11387–91, 12316); Yantzaza, Sachavaca sector (<named-content xmlns:xlink="http://www.w3.org/1999/xlink" content-type="dwc:verbatimCoordinates" xlink:type="simple">3.7042°S, 78.4827°W</named-content>), 1280 m (EPN 14216–17); Yantzaza, road to Pindal (<named-content xmlns:xlink="http://www.w3.org/1999/xlink" content-type="dwc:verbatimCoordinates" xlink:type="simple">3.7522°S, 78.5528°W</named-content>), 1224 m (EPN 13677); Centro Shuar Yawi (<named-content xmlns:xlink="http://www.w3.org/1999/xlink" content-type="dwc:verbatimCoordinates" xlink:type="simple">4.4301°S, 78.6489°W</named-content>), 945 m (QCAZ 31037–40); near to Tundaime (QCAZ 16466); PERU: REGIÓN AMAZONAS: Cordillera del Cóndor, Upper Río Comainas, Puesto Vigilancia (<named-content xmlns:xlink="http://www.w3.org/1999/xlink" content-type="dwc:verbatimCoordinates" xlink:type="simple">4.1°S, 78.3833°W</named-content>), 1100 m (USNM 525495, 525499).</p></sec></app><fig id="F12" position="float" orientation="portrait"><label>Figure 12.</label><caption><p>Calls of the <italic><tp:taxon-name>Hypsiboas calcaratus</tp:taxon-name></italic> species complex. <bold>A–B</bold> <italic><tp:taxon-name>Hypsiboas fasciatus</tp:taxon-name></italic> (QCAZ 48585) from La Pradera, Provincia Morona Santiago <bold>C–D</bold> <italic><tp:taxon-name>Hypsiboas almendarizae</tp:taxon-name></italic> (QCAZ 39650) from Limón, Provincia Morona Santiago <bold>E–F</bold> <italic><tp:taxon-name>Hypsiboas calcaratus</tp:taxon-name></italic> (QCAZ 40085) from Tena, Provincia Napo. <bold>A, C, E</bold> are oscilograms and <bold>B, D, F</bold> spectrograms.</p></caption><graphic xmlns:xlink="http://www.w3.org/1999/xlink" xlink:href="ZooKeys-370-001-g013.jpg" position="float" orientation="portrait" xlink:type="simple"/></fig><fig id="F13" position="float" orientation="portrait"><label>Figure 13.</label><caption><p>Calls of the <italic><tp:taxon-name>Hypsiboas calcaratus</tp:taxon-name></italic> species complex. <bold>A–B</bold> <italic><tp:taxon-name>Hypsiboas maculateralis</tp:taxon-name></italic> (QCAZ 40082) from Comunidad Santa Rosa, Provincia Napo <bold>C–D</bold> <italic><tp:taxon-name>Hypsiboas alfaroi</tp:taxon-name></italic> (QCAZ 43260) from Estación Científica Yasuní PUCE, Provincia Orellana <bold>E–H</bold> <italic><tp:taxon-name>Hypsiboas tetete</tp:taxon-name></italic> (QCAZ 40081) from Comunidad Santa Rosa, Provincia Napo. <bold>A, C, E, G</bold> are oscilograms and <bold>B, D, F, H</bold> spectrograms.</p></caption><graphic xmlns:xlink="http://www.w3.org/1999/xlink" xlink:href="ZooKeys-370-001-g014.jpg" position="float" orientation="portrait" xlink:type="simple"/></fig><table-wrap id="T6" position="float" orientation="portrait"><label>Table 6.</label><caption><p>Diagnostic characters of male specimens of the <italic><tp:taxon-name>Hypsiboas calcaratus</tp:taxon-name></italic> species complex. Coloration corresponds to preserved specimens unless otherwise noted.</p></caption><table><tbody><tr><th rowspan="1" colspan="1">Characters</th><th rowspan="1" colspan="1"><italic><tp:taxon-name>Hypsiboas alfaroi</tp:taxon-name></italic></th><th rowspan="1" colspan="1"><italic><tp:taxon-name>Hypsiboas almendarizae</tp:taxon-name></italic></th><th rowspan="1" colspan="1"><italic><tp:taxon-name>Hypsiboas calcaratus</tp:taxon-name></italic></th><th rowspan="1" colspan="1"><italic><tp:taxon-name>Hypsiboas fasciatus</tp:taxon-name></italic></th><th rowspan="1" colspan="1"><italic><tp:taxon-name>Hypsiboas maculateralis</tp:taxon-name></italic></th><th rowspan="1" colspan="1"><italic><tp:taxon-name>Hypsiboas tetete</tp:taxon-name></italic></th></tr><tr><td rowspan="1" colspan="1">Flank Coloration</td><td rowspan="1" colspan="1">Creamy white or gray with dark brown irregular spots</td><td rowspan="1" colspan="1">Pale cream or creamy white with thin dark brown vertical bars</td><td rowspan="1" colspan="1">Pale cream, creamy white or light gray with dark brown vertical bars</td><td rowspan="1" colspan="1">Pale cream, creamy white, brown or gray with dark brown vertical bars</td><td rowspan="1" colspan="1">Pale cream, creamy white or gray with dark brown blotches</td><td rowspan="1" colspan="1">Creamy white or gray with dark brown irregular spots</td></tr><tr><td rowspan="1" colspan="1">Coloration of the hidden surfaces of thighs</td><td rowspan="1" colspan="1">Creamy white, gray or brown with dark brown irregular spots</td><td rowspan="1" colspan="1">Pale cream or creamy white with thin dark brown transversal bars</td><td rowspan="1" colspan="1">Pale cream, creamy white or light gray with dark brown transversal bars</td><td rowspan="1" colspan="1">Pale cream, creamy white, brown or gray with dark brown transversal bars</td><td rowspan="1" colspan="1">Pale cream, creamy white or gray with dark brown blotches</td><td rowspan="1" colspan="1">Creamy white or brown with dark brown irregular spots</td></tr><tr><td rowspan="1" colspan="1">Size and shape of the calcar</td><td rowspan="1" colspan="1">Calcar absent. Only small tubercle present</td><td rowspan="1" colspan="1">Large and conical</td><td rowspan="1" colspan="1">Large and triangular</td><td rowspan="1" colspan="1">Small and conical</td><td rowspan="1" colspan="1">Large and triangular</td><td rowspan="1" colspan="1">Calcar absent. Only small tubercle present</td></tr><tr><td rowspan="1" colspan="1">Brown flecks on the neck and chest</td><td rowspan="1" colspan="1">Present</td><td rowspan="1" colspan="1">Absent</td><td rowspan="1" colspan="1">Absent</td><td rowspan="1" colspan="1">Absent</td><td rowspan="1" colspan="1">Sometimes present</td><td rowspan="1" colspan="1">Present</td></tr><tr><td rowspan="1" colspan="1">Iris upper band, in life</td><td rowspan="1" colspan="1">Ill-defined, yellow</td><td rowspan="1" colspan="1">Well-defined, yellow to orange</td><td rowspan="1" colspan="1">Well-defined, yellow to orange</td><td rowspan="1" colspan="1">Well-defined, red to reddish brown</td><td rowspan="1" colspan="1">Ill-defined, yellow</td><td rowspan="1" colspan="1">Ill-defined, yellow</td></tr></tbody></table></table-wrap><table-wrap id="T1" position="float" orientation="portrait"><label>Table 1.</label><caption><p>Descriptive statistics for morphometric measurements of male <italic><tp:taxon-name>Hypsiboas alfaroi</tp:taxon-name></italic>, <italic><tp:taxon-name>Hypsiboas almendarizae</tp:taxon-name></italic>, <italic><tp:taxon-name>Hypsiboas calcaratus</tp:taxon-name></italic>, <italic><tp:taxon-name>Hypsiboas fasciatus</tp:taxon-name></italic>, <italic><tp:taxon-name>Hypsiboas maculateralis</tp:taxon-name></italic>, and <italic><tp:taxon-name>Hypsiboas tetete</tp:taxon-name></italic> used for Principal Component Analysis. Mean ± SD is given with range below. Bold figures represent combined values for males of all populations. Abbreviations are: SVL = Snout-vent length; FOOT = Foot length; HL = Head length; HW = Head width; ED = Eye diameter; TD = Tympanum diameter; TL = Tibia length; FL = Femur length; CL = Calcar length. All measurements are in mm.</p></caption><table><tbody><tr><th rowspan="1" colspan="1">Species</th><th rowspan="1" colspan="1">SVL</th><th rowspan="1" colspan="1">FOOT</th><th rowspan="1" colspan="1">HL</th><th rowspan="1" colspan="1">HW</th><th rowspan="1" colspan="1">ED</th><th rowspan="1" colspan="1">TD</th><th rowspan="1" colspan="1">TL</th><th rowspan="1" colspan="1">FL</th><th rowspan="1" colspan="1">CL</th></tr><tr><td rowspan="1" colspan="1"><bold><italic><tp:taxon-name>Hypsiboas alfaroi</tp:taxon-name></italic></bold><break/><bold>(<italic>n</italic> = 32)</bold></td><td rowspan="1" colspan="1"><bold>32.80 ± 1.97</bold><break/><bold>27.91–36.27</bold></td><td rowspan="1" colspan="1"><bold>12.54 ± 0.65</bold><break/><bold>11.33–13.80</bold></td><td rowspan="1" colspan="1"><bold>8.95 ± 0.98</bold><break/><bold>7.13–11.84</bold></td><td rowspan="1" colspan="1"><bold>10.07 ± 0.61</bold><break/><bold>8.72–10.95</bold></td><td rowspan="1" colspan="1"><bold>3.25 ± 0.36</bold><break/><bold>2.52–4.03</bold></td><td rowspan="1" colspan="1"><bold>2.28 ± 0.28</bold><break/><bold>1.70–3.01</bold></td><td rowspan="1" colspan="1"><bold>18.50 ± 0.95</bold><break/><bold>16.54–20.50</bold></td><td rowspan="1" colspan="1"><bold>16.25 ± 0.96</bold><break/><bold>14.71–17.91</bold></td><td rowspan="1" colspan="1"><bold>Calcar absent</bold></td></tr><tr><td rowspan="1" colspan="1">Yasuní PUCE<break/>(<italic>n</italic> = 7)</td><td rowspan="1" colspan="1">32.20 ± 1.98<break/>27.91–35.19</td><td rowspan="1" colspan="1">12.73 ± 0.61<break/>11.33–13.46</td><td rowspan="1" colspan="1">8.35 ± 0.60<break/>7.40–8.99</td><td rowspan="1" colspan="1">10.10 ± 0.53<break/>8.79–10.80</td><td rowspan="1" colspan="1">3.29 ± 0.36<break/>2.90–4.03</td><td rowspan="1" colspan="1">2.24 ± 0.11<break/>2.08–2.50</td><td rowspan="1" colspan="1">18.66 ± 1.10<break/>16.54–20.50</td><td rowspan="1" colspan="1">16.25 ± 0.98<break/>14.81–17.89</td><td rowspan="1" colspan="1">Calcar absent</td></tr><tr><td rowspan="1" colspan="1">Huiririma<break/>(<italic>n</italic> = 2)</td><td rowspan="1" colspan="1">33.61–34.22</td><td rowspan="1" colspan="1">12.95–13.80</td><td rowspan="1" colspan="1">9.69–9.75</td><td rowspan="1" colspan="1">10.37–10.77</td><td rowspan="1" colspan="1">3.25–3.32</td><td rowspan="1" colspan="1">2.22–2.51</td><td rowspan="1" colspan="1">18.10–19.32</td><td rowspan="1" colspan="1">15.50–17.17</td><td rowspan="1" colspan="1">Calcar absent</td></tr><tr><td rowspan="1" colspan="1">Nuevo Rocafuerte<break/>(<italic>n</italic> = 5)</td><td rowspan="1" colspan="1">33.99 ± 2.13<break/>30.34–35.88</td><td rowspan="1" colspan="1">12.51 ± 0.81<break/>11.41–13.71</td><td rowspan="1" colspan="1">9.91 ± 1.16<break/>8.98–11.84</td><td rowspan="1" colspan="1">10.23 ± 0.63<break/>9.26–10.95</td><td rowspan="1" colspan="1">3.11 ± 0.41<break/>2.52–3.61</td><td rowspan="1" colspan="1">2.05 ± 0.23<break/>1.70–2.28</td><td rowspan="1" colspan="1">18.82 ± 1.23<break/>16.95–20.05</td><td rowspan="1" colspan="1">16.96 ± 1.22<break/>14.92–17.91</td><td rowspan="1" colspan="1">Calcar absent</td></tr><tr><td rowspan="1" colspan="1">Pañacocha<break/>(<italic>n</italic> = 3)</td><td rowspan="1" colspan="1">33.04 ± 0.52<break/>32.64–33.63</td><td rowspan="1" colspan="1">12.10 ± 0.19<break/>11.95–12.31</td><td rowspan="1" colspan="1">9.58 ± 0.10<break/>9.46–9.64</td><td rowspan="1" colspan="1">9.65 ± 0.68<break/>8.87–10.14</td><td rowspan="1" colspan="1">3.34 ± 0.33<break/>2.97–3.62</td><td rowspan="1" colspan="1">2.29 ± 0.05<break/>2.25–2.34</td><td rowspan="1" colspan="1">17.97 ± 0.29<break/>17.66–18.22</td><td rowspan="1" colspan="1">16.27 ± 0.20<break/>16.04–16.41</td><td rowspan="1" colspan="1">Calcar absent</td></tr><tr><td rowspan="1" colspan="1">Selva Lodge<break/>(<italic>n</italic> = 2)</td><td rowspan="1" colspan="1">32.11–33.85</td><td rowspan="1" colspan="1">12.72–13.14</td><td rowspan="1" colspan="1">8.58–9.06</td><td rowspan="1" colspan="1">9.18–10.53</td><td rowspan="1" colspan="1">2.73–3.61</td><td rowspan="1" colspan="1">2.11–2.91</td><td rowspan="1" colspan="1">18.47–18.90</td><td rowspan="1" colspan="1">14.71–16.21</td><td rowspan="1" colspan="1">Calcar absent</td></tr><tr><td rowspan="1" colspan="1"><bold><italic><tp:taxon-name>Hypsiboas almendarizae</tp:taxon-name></italic></bold><break/><bold>(<italic>n</italic> = 23)</bold></td><td rowspan="1" colspan="1"><bold>37.64 ± 2.01</bold><break/><bold>34.31–44.56</bold></td><td rowspan="1" colspan="1"><bold>15.04 ± 0.82</bold><break/><bold>12.99–16.00</bold></td><td rowspan="1" colspan="1"><bold>9.74 ± 0.86</bold><break/><bold>8.33–11.35</bold></td><td rowspan="1" colspan="1"><bold>11.8 1 ± 0.60</bold><break/><bold>10.80–13.07</bold></td><td rowspan="1" colspan="1"><bold>4.02 ± 0.34</bold><break/><bold>3.36–4.56</bold></td><td rowspan="1" colspan="1"><bold>2.27 ± 0.24</bold><break/><bold>1.63–2.74</bold></td><td rowspan="1" colspan="1"><bold>21.27 ± 0.94</bold><break/><bold>19.53–23.04</bold></td><td rowspan="1" colspan="1"><bold>19.24 ± 1.06</bold><break/><bold>15.84–21.52</bold></td><td rowspan="1" colspan="1"><bold>1.51 ± 0.24</bold><break/><bold>1.09–1.88</bold></td></tr><tr><td rowspan="1" colspan="1">Baños<break/>(<italic>n</italic> = 2)</td><td rowspan="1" colspan="1">37.39–37.98</td><td rowspan="1" colspan="1">13.43–15.16</td><td rowspan="1" colspan="1">9.51–9.69</td><td rowspan="1" colspan="1">11.88–12.00</td><td rowspan="1" colspan="1">4.22–4.32</td><td rowspan="1" colspan="1">2.31–2.30</td><td rowspan="1" colspan="1">19.53–21.21</td><td rowspan="1" colspan="1">18.48–19.38</td><td rowspan="1" colspan="1">1.32–1-39</td></tr><tr><td rowspan="1" colspan="1">El Rosario<break/>(<italic>n</italic> = 3)</td><td rowspan="1" colspan="1">38.90 ± 1.79<break/>37.56–40.92</td><td rowspan="1" colspan="1">15.29 ± 0.40<break/>14.89–15.70</td><td rowspan="1" colspan="1">11.06 ± 0.46<break/>10.52–11.34</td><td rowspan="1" colspan="1">12.40 ± 0.27<break/>12.15–12.68</td><td rowspan="1" colspan="1">4.42 ± 0.12<break/>4.35–4.56</td><td rowspan="1" colspan="1">2.30 ± 0.20<break/>2.13–2.53</td><td rowspan="1" colspan="1">22.45 ± 0.66<break/>21.74–22.58</td><td rowspan="1" colspan="1">19.37 ± 0.23<break/>19.10–19.50</td><td rowspan="1" colspan="1">1.64 ± 0.07<break/>1.56–1.68</td></tr><tr><td rowspan="1" colspan="1">Limón Indanza<break/>(<italic>n</italic> = 12)</td><td rowspan="1" colspan="1">36.72 ± 1.23<break/>34.31–38.60</td><td rowspan="1" colspan="1">14.97 ± 0.88<break/>12.99–16.00</td><td rowspan="1" colspan="1">9.19 ± 0.39<break/>8.33–9.74</td><td rowspan="1" colspan="1">11.73 ± 0.56<break/>10.80–12.68</td><td rowspan="1" colspan="1">3.94 ± 0.34<break/>3.36–4.54</td><td rowspan="1" colspan="1">2.25 ± 0.23<break/>2.02–2.74</td><td rowspan="1" colspan="1">21.01 ± 0.73<break/>19.64–22.24</td><td rowspan="1" colspan="1">19.13 ± 1.19<break/>15.84–20.23</td><td rowspan="1" colspan="1">1.51 ± 0.28<break/>1.09–1.88</td></tr><tr><td rowspan="1" colspan="1">Río Hollín<break/>(<italic>n</italic> = 2)</td><td rowspan="1" colspan="1">38.46–44.56</td><td rowspan="1" colspan="1">15.73–15.75</td><td rowspan="1" colspan="1">10.20–11.35</td><td rowspan="1" colspan="1">11.72–13.07</td><td rowspan="1" colspan="1">3.60–4.38</td><td rowspan="1" colspan="1">1.63–2.25</td><td rowspan="1" colspan="1">21.80–22.62</td><td rowspan="1" colspan="1">18.83–21.52</td><td rowspan="1" colspan="1">1.33–1.57</td></tr><tr><td rowspan="1" colspan="1"><bold><italic><tp:taxon-name>Hypsiboas calcaratus</tp:taxon-name></italic></bold><break/><bold>(<italic>n</italic> = 35)</bold></td><td rowspan="1" colspan="1"><bold>36.82 ± 2.59</bold><break/><bold>27.61–42.50</bold></td><td rowspan="1" colspan="1"><bold>15.00 ± 1.31</bold><break/><bold>10.68–17.44</bold></td><td rowspan="1" colspan="1"><bold>10.14 ± 1.06</bold><break/><bold>7.71–12.63</bold></td><td rowspan="1" colspan="1"><bold>11.93 ± 1.01</bold><break/><bold>9.16–13.72</bold></td><td rowspan="1" colspan="1"><bold>3.63 ± 0.37</bold><break/><bold>2.47–4.52</bold></td><td rowspan="1" colspan="1"><bold>2.48 ± 0.21</bold><break/><bold>1.92–2.94</bold></td><td rowspan="1" colspan="1"><bold>22.10 ± 1.57</bold><break/><bold>16.76–24.61</bold></td><td rowspan="1" colspan="1"><bold>19.03 ± 1.48</bold><break/><bold>13.82–21.44</bold></td><td rowspan="1" colspan="1"><bold>2.03 ± 0.33</bold><break/><bold>1.32–2.65</bold></td></tr><tr><td rowspan="1" colspan="1">Canelos<break/>(<italic>n</italic> = 3)</td><td rowspan="1" colspan="1">36.59 ± 1.49<break/>34.89–37.69</td><td rowspan="1" colspan="1">14.64 ± 0.59<break/>14.08–15.26</td><td rowspan="1" colspan="1">10.48 ± 0.55<break/>10.05–11.10</td><td rowspan="1" colspan="1">11.68 ± 0.59<break/>11.01–12.13</td><td rowspan="1" colspan="1">3.87 ± 0.30<break/>3.69–4.22</td><td rowspan="1" colspan="1">2.43 ± 0.24<break/>2.18–2.66</td><td rowspan="1" colspan="1">21.78 ± 0.34<break/>21.39–22.03</td><td rowspan="1" colspan="1">18.28 ± 0.53<break/>17.67–18.66</td><td rowspan="1" colspan="1">2.06 ± 0.25<break/>1.89–2.34</td></tr><tr><td rowspan="1" colspan="1">Tena<break/>(<italic>n</italic> = 5)</td><td rowspan="1" colspan="1">35.23 ± 2.80<break/>32.10–39.15</td><td rowspan="1" colspan="1">13.87 ± 1.10<break/>12.65–15.20</td><td rowspan="1" colspan="1">9.12 ± 1.15<break/>8.18–10.69</td><td rowspan="1" colspan="1">11.95 ± 1.24<break/>10.69–13.72</td><td rowspan="1" colspan="1">3.71 ± 0.31<break/>3.33–4.04</td><td rowspan="1" colspan="1">2.57 ± 0.23<break/>2.39–2.94</td><td rowspan="1" colspan="1">20.69 ± 1.29<break/>18.77–21.98</td><td rowspan="1" colspan="1">18.28 ± 1.13<break/>16.51–19.43</td><td rowspan="1" colspan="1">2.05 ± 0.39<break/>1.56–2.54</td></tr><tr><td rowspan="1" colspan="1">Edén<break/>(<italic>n</italic> = 2)</td><td rowspan="1" colspan="1">36.88–37.09</td><td rowspan="1" colspan="1">14.39–14.57</td><td rowspan="1" colspan="1">9.75–10.72</td><td rowspan="1" colspan="1">11.30–12.24</td><td rowspan="1" colspan="1">3.29–3.55</td><td rowspan="1" colspan="1">2.41–2.71</td><td rowspan="1" colspan="1">20.70–21.85</td><td rowspan="1" colspan="1">17.42–17.63</td><td rowspan="1" colspan="1">1.84–2.13</td></tr><tr><td rowspan="1" colspan="1">El Coca<break/>(<italic>n</italic> = 2)</td><td rowspan="1" colspan="1">34.83–34.96</td><td rowspan="1" colspan="1">14.21–14.42</td><td rowspan="1" colspan="1">9.05–9.16</td><td rowspan="1" colspan="1">11.19–11.31</td><td rowspan="1" colspan="1">2.47–2.94</td><td rowspan="1" colspan="1">2.10–2.37</td><td rowspan="1" colspan="1">20.04–22.52</td><td rowspan="1" colspan="1">16.46–19.22</td><td rowspan="1" colspan="1">1.68–1.98</td></tr><tr><td rowspan="1" colspan="1">Estación Científica Yasuní PUCE<break/>(<italic>n</italic> = 18)</td><td rowspan="1" colspan="1">37.78 ± 1.53<break/>35.21–40.10</td><td rowspan="1" colspan="1">15.73 ± 0.89<break/>14.54–17.44</td><td rowspan="1" colspan="1">10.43 ± 0.89<break/>8.99–12.63</td><td rowspan="1" colspan="1">12.20 ± 0.90<break/>9.59–13.33</td><td rowspan="1" colspan="1">3.71 ± 0.30<break/>3.36–4.52</td><td rowspan="1" colspan="1">2.48 ± 0.17<break/>2.23–2.87</td><td rowspan="1" colspan="1">22.99 ± 0.98<break/>21.12–24.61</td><td rowspan="1" colspan="1">19.91 ± 0.85<break/>18.40–21.44</td><td rowspan="1" colspan="1">2.06 ± 0.36<break/>1.32–2.47</td></tr><tr><td rowspan="1" colspan="1">Parque Nacional Yasuní, Pompeya<break/>(<italic>n</italic> = 2)</td><td rowspan="1" colspan="1">36.11–36.31</td><td rowspan="1" colspan="1">13.50–15.52</td><td rowspan="1" colspan="1">10.42–11.43</td><td rowspan="1" colspan="1">11.02–13.13</td><td rowspan="1" colspan="1">3.60–4.12</td><td rowspan="1" colspan="1">2.43–2.63</td><td rowspan="1" colspan="1">21.14–23.47</td><td rowspan="1" colspan="1">19.38–19.55</td><td rowspan="1" colspan="1">1.90–2.04</td></tr><tr><td rowspan="1" colspan="1"><bold><italic><tp:taxon-name>Hypsiboas fasciatus</tp:taxon-name></italic></bold><break/><bold>(<italic>n</italic> = 19)</bold></td><td rowspan="1" colspan="1"><bold>35.40 ± 1.65</bold><break/><bold>32.65–37.74</bold></td><td rowspan="1" colspan="1"><bold>14.00 ± 0.59</bold><break/><bold>12.85–15.24</bold></td><td rowspan="1" colspan="1"><bold>9.651 ± 0.66</bold><break/><bold>8.42–11.53</bold></td><td rowspan="1" colspan="1"><bold>11.39 ± 0.59</bold><break/><bold>10.41–12.33</bold></td><td rowspan="1" colspan="1"><bold>3.71 ± 0.34</bold><break/><bold>3.15–4.42</bold></td><td rowspan="1" colspan="1"><bold>2.42 ± 0.25</bold><break/><bold>2.03–2.78</bold></td><td rowspan="1" colspan="1"><bold>20.07 ± 0.89</bold><break/><bold>18.63–21.71</bold></td><td rowspan="1" colspan="1"><bold>18.18 ± 0.87</bold><break/><bold>16.12–19.94</bold></td><td rowspan="1" colspan="1"><bold>1.35 ± 0.15</bold><break/><bold>1.08–1.63</bold></td></tr><tr><td rowspan="1" colspan="1">Centro Shuar Yawi<break/>(<italic>n</italic> = 4)</td><td rowspan="1" colspan="1">35.79 ± 2.14<break/>36.22–37.72</td><td rowspan="1" colspan="1">13.81 ± 1.02<break/>12.85–15.24</td><td rowspan="1" colspan="1">9.69 ± 0.57<break/>9.03–10.43</td><td rowspan="1" colspan="1">11.60 ± 0.71<break/>10.66–12.33</td><td rowspan="1" colspan="1">3.91 ± 0.38<break/>3.50–4.42</td><td rowspan="1" colspan="1">2.40 ± 0.25<break/>2.20–2.73</td><td rowspan="1" colspan="1">20.55 ± 1.34<break/>18.63–21.71</td><td rowspan="1" colspan="1">18.14 ± 1.42<break/>16.12–19.42</td><td rowspan="1" colspan="1">1.35 ± 0.07<break/>1.25–1.41</td></tr><tr><td rowspan="1" colspan="1">La Pradera<break/>(<italic>n</italic> = 4)</td><td rowspan="1" colspan="1">34.69 ± 0.82<break/>33.74–35.74</td><td rowspan="1" colspan="1">14.18 ± 0.14<break/>14.00–14.22</td><td rowspan="1" colspan="1">9.61 ± 0.31<break/>9.36–10.06</td><td rowspan="1" colspan="1">10.98 ±0.43<break/>10.41–11.44</td><td rowspan="1" colspan="1">3.66 ± 0.16<break/>3.56–3.82</td><td rowspan="1" colspan="1">2.31 ± 0.33<break/>2.03–2.78</td><td rowspan="1" colspan="1">19.27 ± 0.43<break/>19.06–19.83</td><td rowspan="1" colspan="1">18.00 ± 0.53<break/>17.30–18.44</td><td rowspan="1" colspan="1">1.50 ± 0.10<break/>1.39–1.63</td></tr><tr><td rowspan="1" colspan="1">Tiink<break/>(<italic>n</italic> = 6)</td><td rowspan="1" colspan="1">34.79 ± 1.89<break/>32.65–37.50</td><td rowspan="1" colspan="1">13.96 ± 0.52<break/>13.46–14.77</td><td rowspan="1" colspan="1">9.72 ± 1.06<break/>8.42–11.53</td><td rowspan="1" colspan="1">11.17 ± 0.63<break/>10.60–12.10</td><td rowspan="1" colspan="1">3.55 ± 0.42<break/>3.15–4.09</td><td rowspan="1" colspan="1">2.50 ± 0.19<break/>2.26–2.72</td><td rowspan="1" colspan="1">20.30 ± 0.80<break/>19.25–21.12</td><td rowspan="1" colspan="1">18.44 ± 1.00<break/>17.29–19.94</td><td rowspan="1" colspan="1">1.23 ± 0.16<break/>1.08–1.47</td></tr><tr><td rowspan="1" colspan="1">Zamora<break/>(<italic>n</italic> = 2)</td><td rowspan="1" colspan="1">34.55–36.95</td><td rowspan="1" colspan="1">13.52–13.58</td><td rowspan="1" colspan="1">8.94–9.55</td><td rowspan="1" colspan="1">11.54–11.85</td><td rowspan="1" colspan="1">3.85–3.95</td><td rowspan="1" colspan="1">2.51–2.78</td><td rowspan="1" colspan="1">19.21–19.61</td><td rowspan="1" colspan="1">17.71–18.04</td><td rowspan="1" colspan="1">1.25–1.40</td></tr><tr><td rowspan="1" colspan="1"><bold><italic><tp:taxon-name>Hypsiboas maculateralis</tp:taxon-name></italic></bold><break/><bold>(<italic>n</italic> = 22)</bold></td><td rowspan="1" colspan="1"><bold>36.00 ± 1.92</bold><break/><bold>31.86–39.17</bold></td><td rowspan="1" colspan="1"><bold>13.55 ± 1.03</bold><break/><bold>11.10–16.22</bold></td><td rowspan="1" colspan="1"><bold>9.59 ± 1.18</bold><break/><bold>6.62–11.19</bold></td><td rowspan="1" colspan="1"><bold>11.08 ± 0.70</bold><break/><bold>9.21–12.29</bold></td><td rowspan="1" colspan="1"><bold>3.55 ± 0.49</bold><break/><bold>2.63–4.39</bold></td><td rowspan="1" colspan="1"><bold>2.17 ± 0.28</bold><break/><bold>1.26–2.63</bold></td><td rowspan="1" colspan="1"><bold>20.67 ± 1.48</bold><break/><bold>16.94–23.23</bold></td><td rowspan="1" colspan="1"><bold>18.18 ± 1.40</bold><break/><bold>15.31–20.57</bold></td><td rowspan="1" colspan="1"><bold>1.67 ± 0.32</bold><break/><bold>1.15–2.52</bold></td></tr><tr><td rowspan="1" colspan="1">Bataburo Lodge<break/>(<italic>n</italic> = 2)</td><td rowspan="1" colspan="1">34.20–38.18</td><td rowspan="1" colspan="1">13.02–13.90</td><td rowspan="1" colspan="1">9.58–11.10</td><td rowspan="1" colspan="1">10.27–11.81</td><td rowspan="1" colspan="1">3.36–4.24</td><td rowspan="1" colspan="1">2.09–2.14</td><td rowspan="1" colspan="1">18.60–22.21</td><td rowspan="1" colspan="1">17.77–19.19</td><td rowspan="1" colspan="1">1.24–1.47</td></tr><tr><td rowspan="1" colspan="1">Edén<break/>(<italic>n</italic> = 3)</td><td rowspan="1" colspan="1">34.74 ± 2.68<break/>31.86–37.17</td><td rowspan="1" colspan="1">12.65 ± 1.37<break/>11.10–13.68</td><td rowspan="1" colspan="1">7.93 ± 1.34<break/>6.62–9.30</td><td rowspan="1" colspan="1">10.38 ± 1.02<break/>9.21–11.09</td><td rowspan="1" colspan="1">3.29 ± 0.63<break/>2.63–3.88</td><td rowspan="1" colspan="1">2.12 ± 0.16<break/>1.94–2.24</td><td rowspan="1" colspan="1">18.83 ± 1.64<break/>16.94–19.82</td><td rowspan="1" colspan="1">16.85± 1.35<break/>15.31–17.84</td><td rowspan="1" colspan="1">1.81 ± 0.22<break/>1.56–1.96</td></tr><tr><td rowspan="1" colspan="1">Reserva de Producción Faunística Cuyabeno PUCE<break/>(<italic>n</italic> = 7)</td><td rowspan="1" colspan="1">36.40 ± 1.53<break/>33.71–38.69</td><td rowspan="1" colspan="1">13.59 ± 0.60<break/>12.57–14.19</td><td rowspan="1" colspan="1">10.23 ± 0.75<break/>9.15–11.19</td><td rowspan="1" colspan="1">11.32 ± 0.45<break/>10.69–12.14</td><td rowspan="1" colspan="1">3.97 ± 0.26<break/>3.67–4.39</td><td rowspan="1" colspan="1">2.29 ± 0.15<break/>2.10–2.57</td><td rowspan="1" colspan="1">21.65 ± 0.69<break/>20.63–22.43</td><td rowspan="1" colspan="1">19.56 ± 0.83<break/>18.36–20.57</td><td rowspan="1" colspan="1">1.89 ± 0.35<break/>1.55–2.52</td></tr><tr><td rowspan="1" colspan="1">La Primavera<break/>(<italic>n</italic> = 2)</td><td rowspan="1" colspan="1">35.26–38.49</td><td rowspan="1" colspan="1">13.41–14.58</td><td rowspan="1" colspan="1">9.36–11.01</td><td rowspan="1" colspan="1">10.90–11.14</td><td rowspan="1" colspan="1">3.02–3.67</td><td rowspan="1" colspan="1">1.26–2.28</td><td rowspan="1" colspan="1">20.84–20.91</td><td rowspan="1" colspan="1">17.20–17.69</td><td rowspan="1" colspan="1">1.27–1.86</td></tr><tr><td rowspan="1" colspan="1">Selva Lodge<break/>(<italic>n</italic> = 2)</td><td rowspan="1" colspan="1">37.48–39.17</td><td rowspan="1" colspan="1">12.98–16.22</td><td rowspan="1" colspan="1">8.77–9.94</td><td rowspan="1" colspan="1">11.72–12.29</td><td rowspan="1" colspan="1">3.24–3.33</td><td rowspan="1" colspan="1">2.43–2.63</td><td rowspan="1" colspan="1">20.86–23.23</td><td rowspan="1" colspan="1">16.12–19.90</td><td rowspan="1" colspan="1">1.61–1.90</td></tr><tr><td rowspan="1" colspan="1"><bold><italic><tp:taxon-name>Hypsiboas tetete</tp:taxon-name></italic></bold><break/><bold>Comunidad Santa Rosa</bold><break/><bold>(<italic>n</italic> = 5)</bold></td><td rowspan="1" colspan="1"><bold>31.72 ± 0.42</bold><break/><bold>31.15–32.24</bold></td><td rowspan="1" colspan="1"><bold>12.22 ± 0.15</bold><break/><bold>12.01–12.40</bold></td><td rowspan="1" colspan="1"><bold>8.13 ± 0.53</bold><break/><bold>7.48–8.75</bold></td><td rowspan="1" colspan="1"><bold>10.32 ± 0.24</bold><break/><bold>9.97–10.64</bold></td><td rowspan="1" colspan="1"><bold>3.60 ± 0.25</bold><break/><bold>3.38–4.02</bold></td><td rowspan="1" colspan="1"><bold>2.62 ± 0.35</bold><break/><bold>2.25–3.01</bold></td><td rowspan="1" colspan="1"><bold>17.62 ± 0.24</bold><break/><bold>17.30–17.93</bold></td><td rowspan="1" colspan="1"><bold>16.50 ± 0.36</bold><break/><bold>16.09–17.00</bold></td><td rowspan="1" colspan="1"><bold>Calcar absent</bold></td></tr></tbody></table></table-wrap><table-wrap id="T2" position="float" orientation="portrait"><label>Table 2.</label><caption><p>Descriptive statistics for morphometric measurements of female <italic><tp:taxon-name>Hypsiboas alfaroi</tp:taxon-name></italic>, <italic><tp:taxon-name>Hypsiboas almendarizae</tp:taxon-name></italic>, <italic><tp:taxon-name>Hypsiboas calcaratus</tp:taxon-name></italic>, <italic><tp:taxon-name>Hypsiboas fasciatus</tp:taxon-name></italic>, <italic><tp:taxon-name>Hypsiboas maculateralis</tp:taxon-name></italic>, and <italic><tp:taxon-name>Hypsiboas tetete</tp:taxon-name></italic> used for Principal Component Analysis. Mean ± SD is given with range below. Bold figures represent combined values for females from all populations. Abbreviations are: SVL = Snout-vent length; FOOT = Foot length; HL = Head length; HW = Head width; ED = Eye diameter; TD= Tympanum diameter; TL = Tibia length; FL = Femur length; CL = Calcar length. All measurements are in mm.</p></caption><table><tbody><tr><th rowspan="1" colspan="1">Species</th><th rowspan="1" colspan="1">SVL</th><th rowspan="1" colspan="1">FOOT</th><th rowspan="1" colspan="1">HL</th><th rowspan="1" colspan="1">HW</th><th rowspan="1" colspan="1">ED</th><th rowspan="1" colspan="1">TD</th><th rowspan="1" colspan="1">TL</th><th rowspan="1" colspan="1">FL</th><th rowspan="1" colspan="1">CL</th></tr><tr><td rowspan="1" colspan="1"><bold><italic><tp:taxon-name>Hypsiboas alfaroi</tp:taxon-name></italic></bold><break/><bold>(<italic>n</italic> = 12)</bold></td><td rowspan="1" colspan="1"><bold>44.51 ± 3.09</bold><break/><bold>39.68–49.21</bold></td><td rowspan="1" colspan="1"><bold>16.72 ± 1.96</bold><break/><bold>11.39–18.94</bold></td><td rowspan="1" colspan="1"><bold>11.59 ± 1.17</bold><break/><bold>8.90–13.09</bold></td><td rowspan="1" colspan="1"><bold>14.21 ± 1.33</bold><break/><bold>1.55–15.76</bold></td><td rowspan="1" colspan="1"><bold>4.12 ± 0.56</bold><break/><bold>3.23–5.00</bold></td><td rowspan="1" colspan="1"><bold>2.96 ± 0.32</bold><break/><bold>2.22–3.44</bold></td><td rowspan="1" colspan="1"><bold>25.47 ± 1.93</bold><break/><bold>22.88–9.44</bold></td><td rowspan="1" colspan="1"><bold>22.77 ± 1.64</bold><break/><bold>19.88–25.66</bold></td><td rowspan="1" colspan="1"><bold>Calcar absent</bold></td></tr><tr><td rowspan="1" colspan="1">Estación Científica Yasuní PUCE<break/>(<italic>n</italic> = 4)</td><td rowspan="1" colspan="1">42.81 ± 2.08<break/>40.27–45.37</td><td rowspan="1" colspan="1">15.82 ± 2.99<break/>11.39–17.71</td><td rowspan="1" colspan="1">11.71 ± 0.66<break/>11.03–12.28</td><td rowspan="1" colspan="1">13.93 ± 1.05<break/>12.41–14.70</td><td rowspan="1" colspan="1">4.12 ± 0.36<break/>3.59–4.34</td><td rowspan="1" colspan="1">2.87 ± 0.23<break/>2.60–3.14</td><td rowspan="1" colspan="1">24.83 ± 1.52<break/>23.18–26.80</td><td rowspan="1" colspan="1">22.91 ± 1.32<break/>21.17–24.35</td><td rowspan="1" colspan="1">Calcar absent</td></tr><tr><td rowspan="1" colspan="1">Playas de Cuyabeno<break/>(<italic>n</italic> = 2)</td><td rowspan="1" colspan="1">44.51–48.01</td><td rowspan="1" colspan="1">16.60–17.41</td><td rowspan="1" colspan="1">12.15–13.09</td><td rowspan="1" colspan="1">14.99–15.71</td><td rowspan="1" colspan="1">4.91–5.00</td><td rowspan="1" colspan="1">3.18–3.44</td><td rowspan="1" colspan="1">24.61–25.11</td><td rowspan="1" colspan="1">21.16–23.38</td><td rowspan="1" colspan="1">Calcar absent</td></tr><tr><td rowspan="1" colspan="1"><bold><italic><tp:taxon-name>Hypsiboas almendarizae</tp:taxon-name></italic></bold><break/><bold>(<italic>n</italic> = 4)</bold></td><td rowspan="1" colspan="1"><bold>48.11 ± 6.88</bold><break/><bold>37.80–51.94</bold></td><td rowspan="1" colspan="1"><bold>19.36 ± 2.92</bold><break/><bold>15.11–21.64</bold></td><td rowspan="1" colspan="1"><bold>11.59 ± 1.96</bold><break/><bold>8.70–12.99</bold></td><td rowspan="1" colspan="1"><bold>14.77 ± 2.45</bold><break/><bold>11.15–16.59</bold></td><td rowspan="1" colspan="1"><bold>4.08 ± 0.66</bold><break/><bold>3.45–4.68</bold></td><td rowspan="1" colspan="1"><bold>2.52 ± 0.41</bold><break/><bold>2.07–3.00</bold></td><td rowspan="1" colspan="1"><bold>25.81 ± 6.88</bold><break/><bold>15.51–29.74</bold></td><td rowspan="1" colspan="1"><bold>24.46 ± 3.41</bold><break/><bold>19.40–26.62</bold></td><td rowspan="1" colspan="1"><bold>1.89 ± 0.55</bold><break/><bold>1.20–2.53</bold></td></tr><tr><td rowspan="1" colspan="1">Nueve de Octubre<break/>(<italic>n</italic> = 3)</td><td rowspan="1" colspan="1">51.54 ± 0.35<break/>51.26–51.94</td><td rowspan="1" colspan="1">20.78 ± 0.88<break/>19.87–21.64</td><td rowspan="1" colspan="1">12.55 ± 0.43<break/>12.14–12.99</td><td rowspan="1" colspan="1">15.98 ± 0.54<break/>15.61–16.59</td><td rowspan="1" colspan="1">4.28 ± 0.62<break/>3.57–4.68</td><td rowspan="1" colspan="1">2.68 ± 0.34<break/>2.32–3.00</td><td rowspan="1" colspan="1">29.25 ± 0.44<break/>28.87–29.74</td><td rowspan="1" colspan="1">26.15 ± 0.60<break/>25.47–26.62</td><td rowspan="1" colspan="1">2.12 ± 0.36<break/>1.87–2.53</td></tr><tr><td rowspan="1" colspan="1"><bold><italic><tp:taxon-name>Hypsiboas calcaratus</tp:taxon-name></italic></bold><break/><bold>(<italic>n</italic> = 4)</bold></td><td rowspan="1" colspan="1"><bold>50.92 ± 4.80</bold><break/><bold>45.94–56.29</bold></td><td rowspan="1" colspan="1"><bold>20.56 ± 2.05</bold><break/><bold>18.44–23.17</bold></td><td rowspan="1" colspan="1"><bold>13.08 ± 2.03</bold><break/><bold>11.04–15.83</bold></td><td rowspan="1" colspan="1"><bold>16.46 ± 1.85</bold><break/><bold>14.59–18.42</bold></td><td rowspan="1" colspan="1"><bold>4.14 ± 0.86</bold><break/><bold>3.57–5.42</bold></td><td rowspan="1" colspan="1"><bold>3.12 ± 0.50</bold><break/><bold>2.67–3.77</bold></td><td rowspan="1" colspan="1"><bold>31.00 ± 3.13</bold><break/><bold>28.10–35.29</bold></td><td rowspan="1" colspan="1"><bold>26.05 ± 2.15</bold><break/><bold>24.47–29.09</bold></td><td rowspan="1" colspan="1"><bold>2.62 ± 0.16</bold><break/><bold>2.42–2.78</bold></td></tr><tr><td rowspan="1" colspan="1"><bold><italic><tp:taxon-name>Hypsiboas fasciatus</tp:taxon-name></italic></bold><break/><bold>(<italic>n</italic> = 5)</bold></td><td rowspan="1" colspan="1"><bold>51.89 ± 3.18</bold><break/><bold>47.16–54.84</bold></td><td rowspan="1" colspan="1"><bold>20.44 ± 1.23</bold><break/><bold>18.79–21.98</bold></td><td rowspan="1" colspan="1"><bold>13.91 ± 0.79</bold><break/><bold>12.59–14.53</bold></td><td rowspan="1" colspan="1"><bold>16.57 ± 0.72</bold><break/><bold>15.80–17.38</bold></td><td rowspan="1" colspan="1"><bold>4.83 ± 0.43</bold><break/><bold>4.28–5.32</bold></td><td rowspan="1" colspan="1"><bold>3.25 ± 0.38</bold><break/><bold>2.70–3.77</bold></td><td rowspan="1" colspan="1"><bold>29.58 ± 1.46</bold><break/><bold>28.55–32.09</bold></td><td rowspan="1" colspan="1"><bold>27.02 ± 1.34</bold><break/><bold>25.74–29.20</bold></td><td rowspan="1" colspan="1"><bold>1.95 ± 0.15</bold><break/><bold>1.73–2.09</bold></td></tr><tr><td rowspan="1" colspan="1"><bold><italic><tp:taxon-name>Hypsiboas maculateralis</tp:taxon-name></italic></bold><break/><bold>(<italic>n</italic> = 6)</bold></td><td rowspan="1" colspan="1"><bold>45.18 ± 9.39</bold><break/><bold>32.04–55.31</bold></td><td rowspan="1" colspan="1"><bold>16.27 ± 3.29</bold><break/><bold>11.25–19.77</bold></td><td rowspan="1" colspan="1"><bold>11.76 ± 2.40</bold><break/><bold>8.28–14.10</bold></td><td rowspan="1" colspan="1"><bold>14.21 ± 2.95</bold><break/><bold>10.01–17.37</bold></td><td rowspan="1" colspan="1"><bold>3.78 ± 0.26</bold><break/><bold>3.34–4.06</bold></td><td rowspan="1" colspan="1"><bold>2.43 ± 0.52</bold><break/><bold>1.70–3.00</bold></td><td rowspan="1" colspan="1"><bold>25.23 ± 4.42</bold><break/><bold>18.04–29.66</bold></td><td rowspan="1" colspan="1"><bold>21.90 ± 4.22</bold><break/><bold>15.48–26.54</bold></td><td rowspan="1" colspan="1"><bold>1.61 ± 0.40</bold><break/><bold>1.09–2.22</bold></td></tr><tr><td rowspan="1" colspan="1">Zábalo<break/>(<italic>n</italic> = 2)</td><td rowspan="1" colspan="1">32.04–38.26</td><td rowspan="1" colspan="1">11.25–14.58</td><td rowspan="1" colspan="1">8.28–9.28</td><td rowspan="1" colspan="1">10.01–12.38</td><td rowspan="1" colspan="1">3.34–3.61</td><td rowspan="1" colspan="1">1.70–2.03</td><td rowspan="1" colspan="1">18.04–22.82</td><td rowspan="1" colspan="1">15.48–19.15</td><td rowspan="1" colspan="1">1.09–1.39</td></tr><tr><td rowspan="1" colspan="1"><bold><italic><tp:taxon-name>Hypsiboas tetete</tp:taxon-name></italic></bold><break/><bold>Jatun Sacha</bold><break/><bold>(<italic>n</italic> = 2)</bold></td><td rowspan="1" colspan="1"><bold>45.33–45.85</bold></td><td rowspan="1" colspan="1"><bold>16.81–18.17</bold></td><td rowspan="1" colspan="1"><bold>11.15–12.96</bold></td><td rowspan="1" colspan="1"><bold>13.66–14.11</bold></td><td rowspan="1" colspan="1"><bold>4.09–4.96</bold></td><td rowspan="1" colspan="1"><bold>3.56–3.85</bold></td><td rowspan="1" colspan="1"><bold>25.45–25.78</bold></td><td rowspan="1" colspan="1"><bold>21.18–21.81</bold></td><td rowspan="1" colspan="1"><bold>Calcar absent</bold></td></tr></tbody></table></table-wrap><table-wrap id="T7" position="float" orientation="portrait"><label>Table 7.</label><caption><p>Descriptive statistics for call parameters of <italic><tp:taxon-name>Hypsiboas alfaroi</tp:taxon-name></italic> (QCAZ 43260–63), <italic><tp:taxon-name>Hypsiboas almendarizae</tp:taxon-name></italic> (QCAZ 39645, 39647–50), <italic><tp:taxon-name>Hypsiboas calcaratus</tp:taxon-name></italic> (QCAZ 40084–85, 43247, 43256–59), <italic><tp:taxon-name>Hypsiboas fasciatus</tp:taxon-name></italic> (QCAZ 48583–86, 48633), <italic><tp:taxon-name>Hypsiboas maculateralis</tp:taxon-name></italic> (QCAZ 40082), and <italic><tp:taxon-name>Hypsiboas tetete</tp:taxon-name></italic> (QCAZ 40060, 40080–81, 48095). The <italic>n</italic> values indicate the number of males analyzed. Mean ± SD is given with range in parentheses. Values for <italic><tp:taxon-name>Hypsiboas maculateralis</tp:taxon-name></italic> were obtained from three calls from a single male. See <xref ref-type="table" rid="T3">Table 3</xref> for a description of each parameter.</p></caption><table><tbody><tr><th rowspan="2" colspan="1"/><th rowspan="2" colspan="1"><italic><tp:taxon-name>Hypsiboas alfaroi</tp:taxon-name></italic><break/>(<italic>n</italic> = 4)</th><th rowspan="2" colspan="1"><italic><tp:taxon-name>Hypsiboas almendarizi</tp:taxon-name></italic><break/>(<italic>n</italic> = 5)</th><th rowspan="2" colspan="1"><italic><tp:taxon-name>Hypsiboas calcaratus</tp:taxon-name></italic><break/>(<italic>n</italic> = 7)</th><th rowspan="2" colspan="1"><italic><tp:taxon-name>Hypsiboas fasciatus</tp:taxon-name></italic><break/>(<italic>n</italic> = 5)</th><th rowspan="2" colspan="1"><italic><tp:taxon-name>Hypsiboas maculateralis</tp:taxon-name></italic><break/>(<italic>n</italic> = 1)</th><th rowspan="1" colspan="2"><italic><tp:taxon-name>Hypsiboas tetete</tp:taxon-name></italic><break/>(<italic>n</italic> = 4)</th></tr><tr><th rowspan="1" colspan="1">Type 1</th><th rowspan="1" colspan="1">Type 2</th></tr><tr><td rowspan="1" colspan="1">Call Duration (s)</td><td rowspan="1" colspan="1">0.20 ± 0.05<break/>(0.16–0.19)</td><td rowspan="1" colspan="1">0.48 ± 0.07<break/>(0.39–0.55)</td><td rowspan="1" colspan="1">0.05 ± 0.00<break/>(0.05–0.06)</td><td rowspan="1" colspan="1">0.52 ± 0.24<break/>(0.27–0.90)</td><td rowspan="1" colspan="1">0.35 ± 0.04<break/>(0.317–0.398)</td><td rowspan="1" colspan="1">0.10 ± 0.02<break/>(0.08–0.12)</td><td rowspan="1" colspan="1">0.11 ± 0.02<break/>(0.09–0.13)</td></tr><tr><td rowspan="1" colspan="1">Number of notes</td><td rowspan="1" colspan="1">4–5</td><td rowspan="1" colspan="1">3–4</td><td rowspan="1" colspan="1">1</td><td rowspan="1" colspan="1">3–5</td><td rowspan="1" colspan="1">3–4</td><td rowspan="1" colspan="1">1</td><td rowspan="1" colspan="1">1</td></tr><tr><td rowspan="1" colspan="1">Rise time (s)</td><td rowspan="1" colspan="1">0.07 ± 0.03<break/>(0.05–0.08)</td><td rowspan="1" colspan="1">0.30 ± 0.10<break/>(0.20–0.45)</td><td rowspan="1" colspan="1">0.04 ± 0.01<break/>(0.03–0.05)</td><td rowspan="1" colspan="1">0.24 ± 0.06<break/>(0.17–0.30)</td><td rowspan="1" colspan="1">0.19 ± 0.10<break/>(0.084–0.289)</td><td rowspan="1" colspan="1">0.03 ± 0.02<break/>(0.02–0.06)</td><td rowspan="1" colspan="1">0.05 ± 0.02<break/>(0.03–0.07)</td></tr><tr><td rowspan="1" colspan="1">Call dominant frequency (Hz)</td><td rowspan="1" colspan="1">2079.53 ± 83.43<break/>(1924.50–2032.74)</td><td rowspan="1" colspan="1">1954.43 ± 128.43<break/>(1828.18–2115.65)</td><td rowspan="1" colspan="1">1780.50 ± 112.73<break/>(1619.32–1927.25)</td><td rowspan="1" colspan="1">1855.81 ± 148.08<break/>(1712.00–2088.70)</td><td rowspan="1" colspan="1">2217.93 ± 56.94<break/>(2174.92–2282.51)</td><td rowspan="1" colspan="1">1938.47 ± 26.24<break/>(1830.31–1959.23)</td><td rowspan="1" colspan="1">1829.12 ± 12.61<break/>(1815.97–1841.10)</td></tr><tr><td rowspan="1" colspan="1">Call fundamental frequency (Hz)</td><td rowspan="1" colspan="1">2036.31 ± 130.30<break/>(1951.05–2146.50)</td><td rowspan="1" colspan="1">951.76 ± 61.38<break/>(882.86–1029.95)</td><td rowspan="1" colspan="1">557.13 ± 46.21<break/>(512.60–651.38)</td><td rowspan="1" colspan="1">884.89 ± 105.52<break/>(722.60–1001.30)</td><td rowspan="1" colspan="1">488.10 ± 12.47<break/>(473.71–495.33)</td><td rowspan="1" colspan="1">1940.14 ± 28.29<break/>(1830.31–1964.23)</td><td rowspan="1" colspan="1">1821.96 ± 16.96<break/>(1808.80–1841.10)</td></tr><tr><td rowspan="1" colspan="1">Number of pulses</td><td rowspan="1" colspan="1">–</td><td rowspan="1" colspan="1">14.85 ± 3.03<break/>(11.90–19.17)</td><td rowspan="1" colspan="1">14.12 ± 0.74<break/>(12.60–14.75)</td><td rowspan="1" colspan="1">11.80 ± 1.69<break/>(9.60–13.56)</td><td rowspan="1" colspan="1">–</td><td rowspan="1" colspan="1">–</td><td rowspan="1" colspan="1">10.22 ± 1.68<break/>(8.67–12.00)</td></tr><tr><td rowspan="1" colspan="1">Pulse repetition rate (pulses/s)</td><td rowspan="1" colspan="1">–</td><td rowspan="1" colspan="1">200.41 ± 31.89<break/>(168.95–249.22)</td><td rowspan="1" colspan="1">268.46 ± 11.08<break/>(250.71–280.11)</td><td rowspan="1" colspan="1">179.53 ± 18.08<break/>(150.31–195.95)</td><td rowspan="1" colspan="1">–</td><td rowspan="1" colspan="1">–</td><td rowspan="1" colspan="1">92.97 ± 2.26<break/>(90.72–95.24)</td></tr><tr><td rowspan="1" colspan="1">Dominant frequency at the beginning to the third note (Hz)</td><td rowspan="1" colspan="1">–</td><td rowspan="1" colspan="1">1869.09 ± 52.61<break/>(1808.80–1905.70)</td><td rowspan="1" colspan="1">–</td><td rowspan="1" colspan="1">1827.51 ± 175.70<break/>(1722.70–2140.10)</td><td rowspan="1" colspan="1">–</td><td rowspan="1" colspan="1">–</td><td rowspan="1" colspan="1">–</td></tr><tr><td rowspan="1" colspan="1">Fundamental frequency at the beginning to the third note (Hz)</td><td rowspan="1" colspan="1">–</td><td rowspan="1" colspan="1">826.16 ± 58.21<break/>(766.58–882.90)</td><td rowspan="1" colspan="1">–</td><td rowspan="1" colspan="1">841.64 ± 91.67<break/>(728.30–969.00)</td><td rowspan="1" colspan="1">–</td><td rowspan="1" colspan="1">–</td><td rowspan="1" colspan="1">–</td></tr><tr><td rowspan="1" colspan="1">Dominant frequency at the end to the third note (Hz)</td><td rowspan="1" colspan="1">–</td><td rowspan="1" colspan="1">2058.93 ± 33.98<break/>(2026.28–2094.10)</td><td rowspan="1" colspan="1">–</td><td rowspan="1" colspan="1">1962.32 ± 190.41<break/>(1798.80–2282.50)</td><td rowspan="1" colspan="1">–</td><td rowspan="1" colspan="1">–</td><td rowspan="1" colspan="1">–</td></tr><tr><td rowspan="1" colspan="1">Fundamental frequency at the end to the third note (Hz)</td><td rowspan="1" colspan="1">–</td><td rowspan="1" colspan="1">937.43 ± 83.53<break/>(882.90–1033.60)</td><td rowspan="1" colspan="1">–</td><td rowspan="1" colspan="1">950.18 ± 144.22<break/>(709.50–1055.10</td><td rowspan="1" colspan="1">–</td><td rowspan="1" colspan="1">–</td><td rowspan="1" colspan="1">–</td></tr><tr><td rowspan="1" colspan="1">Interval between calls (s)</td><td rowspan="1" colspan="1">7.75 ± 0.95<break/>(7–9)</td><td rowspan="1" colspan="1">16.2 ± 6.37<break/>(10–15)</td><td rowspan="1" colspan="1">12 ± 2.64<break/>(6–23)</td><td rowspan="1" colspan="1">51 ± 24.72<break/>(13–78)</td><td rowspan="1" colspan="1">152.5 ± 3.53<break/>(150–155)</td><td rowspan="1" colspan="1">9 ± 4.24<break/>(6–15)</td><td rowspan="1" colspan="1">–</td></tr><tr><td rowspan="1" colspan="1">Recording temperatures (°C)</td><td rowspan="1" colspan="1">25.9</td><td rowspan="1" colspan="1">21.5</td><td rowspan="1" colspan="1">23.9–25.6</td><td rowspan="1" colspan="1">20.1–23.6</td><td rowspan="1" colspan="1">21.5</td><td rowspan="1" colspan="1">22.2–25</td><td rowspan="1" colspan="1">22.2–25</td></tr></tbody></table></table-wrap><table-wrap id="T3" position="float" orientation="portrait"><label>Table 3.</label><caption><p>Call traits of <italic><tp:taxon-name>Hypsiboas</tp:taxon-name></italic> spp. analyzed in this study. See text for details.</p></caption><table><tbody><tr><th rowspan="1" colspan="1">Character</th><th rowspan="1" colspan="1">Description</th></tr><tr><td rowspan="1" colspan="1">Call duration</td><td rowspan="1" colspan="1">Time from the beginning of the first note to the end of the last note of the call</td></tr><tr><td rowspan="1" colspan="1">Number of notes</td><td rowspan="1" colspan="1">Number of notes in the call</td></tr><tr><td rowspan="1" colspan="1">Rise time</td><td rowspan="1" colspan="1">Time from the beginning of the call to the point of its maximum amplitude</td></tr><tr><td rowspan="1" colspan="1">Call dominant frequency</td><td rowspan="1" colspan="1">The frequency with the greatest amount of sound energy along all the call</td></tr><tr><td rowspan="1" colspan="1">Call fundamental frequency</td><td rowspan="1" colspan="1">The frequency with the greatest amount of sound energy in the first harmonic, measured along all the call</td></tr><tr><td rowspan="1" colspan="1">Dominant frequency at the beginning to the third note</td><td rowspan="1" colspan="1">The frequency with the greatest amount of sound energy measured at the beginning of the third note</td></tr><tr><td rowspan="1" colspan="1">Fundamental frequency at the beginning to the third note</td><td rowspan="1" colspan="1">The frequency of the first harmonic measured at the beginning of the third note</td></tr><tr><td rowspan="1" colspan="1">Dominant frequency at the end to the third note</td><td rowspan="1" colspan="1">The frequency with the greatest amount of sound energy measured at the end of the third note</td></tr><tr><td rowspan="1" colspan="1">Fundamental frequency at the end to the third note</td><td rowspan="1" colspan="1">The frequency of the first harmonic measured at the end of the third note</td></tr><tr><td rowspan="1" colspan="1">Number of pulses</td><td rowspan="1" colspan="1">Number of pulses per note</td></tr><tr><td rowspan="1" colspan="1">Pulse repetition rate</td><td rowspan="1" colspan="1">Number of pulses per second</td></tr><tr><td rowspan="1" colspan="1">Interval between calls</td><td rowspan="1" colspan="1">Time from end of call to the beginning of next call</td></tr></tbody></table></table-wrap><fig id="F15" position="float" orientation="portrait"><label>Figure 15.</label><caption><p>Distribution of species of the <italic><tp:taxon-name>Hypsiboas calcaratus</tp:taxon-name></italic> complex. Localities are based on museum specimens from Museo de Historia Natural Gustavo Orcés of Escuela Politécnica Nacional, Museo de Zoología of Pontificia Universidad Católica del Ecuador, Natural History Museum University of Kansas, and Smithsonian Institution National Museum of Natural History.</p></caption><graphic xmlns:xlink="http://www.w3.org/1999/xlink" xlink:href="ZooKeys-370-001-g016.jpg" position="float" orientation="portrait" xlink:type="simple"/></fig></tp:treatment-sec><ref-list><ref id="B49"><mixed-citation xmlns:xlink="http://www.w3.org/1999/xlink" xlink:type="simple"><person-group><name name-style="western"><surname>Wasserstrom</surname><given-names>R</given-names></name><name name-style="western"><surname>Reider</surname><given-names>S</given-names></name><name name-style="western"><surname>Lara</surname><given-names>R</given-names></name></person-group> (<year>2011</year>) <article-title>Nobody knew their names: the black legend of Tetete extermination.</article-title><source>Ethnohistory</source><volume>58</volume>: <fpage>421</fpage>-<lpage>444</lpage>. doi: <ext-link ext-link-type="uri" xlink:href="http://dx.doi.org/10.1215/00141801-1263848" xlink:type="simple">10.1215/00141801-1263848</ext-link></mixed-citation></ref><ref id="B36"><mixed-citation xmlns:xlink="http://www.w3.org/1999/xlink" xlink:type="simple"><person-group><name name-style="western"><surname>Ministerio de Ambiente del Ecuador</surname></name></person-group> (<year>2013</year>) <article-title>Sistema de Clasificación de los Ecosistemas del Ecuador Continental.</article-title><publisher-name>Subsecretaría de Patrimonio Natural</publisher-name>, <publisher-loc>Quito, Ecuador</publisher-loc>.</mixed-citation></ref></ref-list></tp:taxon-treatment>
